# Supplementary material for: Patterns of cross-contamination in a multispecies population genomic project: detection, quantification, impact, and solutions
Source: BMC Biol. 2017 Mar 29;15:25. doi: 10.1186/s12915-017-0366-6 (PMC5370491; doi:10.1186/s12915-017-0366-6)
Supplement: Supplementary file 1 — Table S1. List of species and laboratory metadata. (XLS 55 kb) [file 12915_2017_366_MOESM1_ESM.xls]

## Sheet: Feuille1
species	companion	sequenced	date_first_arrival_lab	date_first_experiment	date_last_experiment	date_first_sending	date_sending_2	date_sending_3	date_sending_4	date_sending_5	T1	T2	T3	T4	T4	T5	T6	T7	T8	P1	P2	P3
Abatus_agassizii	Parastichopus_californicus	1	20120229	20120523	20120611	20120612	20130319	NA	NA	NA	1	1	0	0	0	0	0	0	0	1	0	0
Abatus_cordatus	Parastichopus_parvimensis	1	20120229	20120524	20120611	20120612	NA	NA	NA	NA	0	1	0	0	0	0	0	0	0	1	0	0
Acinonyx_jubatus	Panthera_tigris	0	20130613	20130920	20130920	NA	NA	NA	NA	NA	1	0	0	0	0	0	0	0	0	NA	NA	NA
Addax_nasomaculatus	Pantholops_hodgsonii	0	20121218	20130424	20131104	20131120	NA	NA	NA	NA	1	0	0	0	0	0	0	1	0	NA	NA	NA
Alcyonium_acaule	Seriatopora_caliendrum	0	20110824	20120119	20120124	NA	NA	NA	NA	NA	0	1	0	0	0	0	0	0	0	NA	NA	NA
Alcyonium_sp	Seriatopora_hystrix	0	20110824	20120104	20120109	NA	NA	NA	NA	NA	0	1	0	0	0	0	0	0	0	NA	NA	NA
Allolobophora_chlorotica=L1	Amynthas_corticis	1	20101026	20101207	20110630	20110705	NA	NA	NA	NA	1	0	0	0	0	0	0	0	0	1	0	0
Allolobophora_chlorotica=L2	Amynthas_longisiphonus	1	20101027	20110204	20110415	20110705	NA	NA	NA	NA	1	0	0	0	0	0	0	0	0	1	0	0
Allolobophora_chlorotica=L3	Amynthas_gracilis	0	20101119	20110208	20110208	NA	NA	NA	NA	NA	1	0	0	0	0	0	0	0	0	NA	NA	NA
Allolobophora_chlorotica=L4	Amynthas_aspergillus	1	20101026	20101207	20110615	20110705	NA	NA	NA	NA	1	0	0	0	0	0	0	0	0	1	0	0
Aphaenogaster_subterranea	NA	0	NA	20100928	20130729	20101026	NA	NA	NA	NA	0	0	0	0	0	0	0	0	0	NA	NA	NA
Aporrectodea_icterica	Metaphire_californica	1	20101026	20110210	20110615	20110705	NA	NA	NA	NA	1	0	0	0	0	0	0	0	0	1	0	0
Apporectodea_caliginosa	Metaphire_vulgaris	0	20101026	20101207	20101208	NA	NA	NA	NA	NA	1	0	0	0	0	0	0	0	0	NA	NA	NA
Aptenodytes_forsteri	Uria_aalge	1	NA	20110127	20110127	20110208	NA	NA	NA	NA	0	0	0	1	0	0	0	0	0	1	0	0
Aptenodytes_patagonicus	Uria_lomvia	1	NA	20100408	20110127	20101026	20110208	NA	NA	NA	0	0	0	1	0	0	0	0	0	1	0	0
Armadillidium_nasatum	Porcellionides_pruinosus	1	20110623	20110629	20110629	20110705	NA	NA	NA	NA	1	0	0	0	0	0	0	0	1	1	0	0
Armadillidium_vulgare	Porcellionides_myrmecophilus	1	20110623	20110629	20110629	20110705	NA	NA	NA	NA	1	0	0	0	0	0	0	0	1	1	0	0
Artemia_franciscana	Triops_longicaudatus	1	20100617	20100622	20111010	20111018	NA	NA	NA	NA	1	1	1	0	0	0	0	0	0	1	0	0
Artemia_salina	Triops_granarius	1	20101210	20110922	20111010	20111018	NA	NA	NA	NA	0	1	0	0	0	0	0	0	0	1	0	0
Artemia_sinica	Triops_mauritanicus	1	20110505	20110922	20110930	20111018	NA	NA	NA	NA	0	1	0	0	0	0	0	0	0	1	0	0
Artemia_tibetiana	Triops_australiensis	1	20101210	20110922	20110930	20111018	NA	NA	NA	NA	0	1	0	0	0	0	0	0	0	1	0	0
Artemia_urmiana	Triops_cancriformis	1	20110501	20110922	20111010	20111018	NA	NA	NA	NA	0	1	0	0	0	0	0	0	0	1	0	0
Atta_cephalotes	Acromyrmex_striatus	0	NA	20130704	20130729	20130702	NA	NA	NA	NA	0	1	0	0	0	0	0	0	0	NA	NA	NA
Axis_porcinus	Rucervus_eldii	0	20130613	20130920	20130920	NA	NA	NA	NA	NA	1	0	0	0	0	0	0	0	0	NA	NA	NA
Basiliscus_plumifrons	NA	1	20120315	20130205	20130208	20130702	NA	NA	NA	NA	1	0	0	0	0	0	0	0	0	0	1	0
Boa_constrictor	Charina_trivirgata	1	20120315	20130320	20130320	20130702	NA	NA	NA	NA	1	0	0	0	0	0	0	0	0	0	1	0
Boselaphus_tragocamelus	Tetracerus_quadricornis	0	20130515	20130522	20130531	20131120	NA	NA	NA	NA	1	0	0	0	0	0	0	0	0	NA	NA	NA
Bostrycapulus_aculeatus	Alviniconcha_hessleri	1	20101208	20110311	20110316	20110419	NA	NA	NA	NA	1	0	0	0	0	0	0	0	0	0	1	0
Caenorhabditis_brenneri	Phasmarhabditis_hermaphrodita	1	20100630	20100707	20101025	20101026	NA	NA	NA	NA	1	0	0	0	0	0	0	0	0	1	0	0
Caenorhabditis_sp10	NA	1	20100630	20100722	20100727	20101026	NA	NA	NA	NA	1	0	0	0	0	0	0	0	0	1	0	0
Caenorhabditis_sp16	NA	1	20100728	20100730	20101025	20101026	NA	NA	NA	NA	1	0	0	0	0	0	0	0	0	1	0	0
Caiman_crocodilus	Alligator_mississippiensis	0	NA	20100422	NA	20101026	NA	NA	NA	NA	0	0	0	1	0	0	0	0	0	NA	NA	NA
Camponotus_aethiops	NA	1	20120627	20130513	20130619	20130702	NA	NA	NA	NA	0	1	0	0	0	0	0	0	0	0	1	0
Camponotus_ligniperdus	Manica_rubida	1	20120323	20130513	20130619	20130702	NA	NA	NA	NA	0	1	0	0	0	0	0	0	0	0	1	0
Carcinus_aestuarii	Callinectes_sapidus	1	20120621	20130121	20130130	20130319	NA	NA	NA	NA	1	0	0	0	0	0	0	0	0	1	0	0
Caretta_caretta	Chelonia_mydas	0	NA	20100621	NA	20110208	NA	NA	NA	NA	0	0	0	1	0	0	0	0	0	NA	NA	NA
Cataglyphis_piliscapus	NA	0	20130604	20130704	20130729	NA	NA	NA	NA	NA	0	1	0	0	0	0	0	0	0	NA	NA	NA
Ceratotherium_simum	Diceros_bicornis	0	20130206	20130208	20130328	20130426	NA	NA	NA	NA	1	0	0	0	0	0	0	0	0	NA	NA	NA
Cervus_elaphus	Rusa_alfredi	0	20130426	NA	NA	20131120	NA	NA	NA	NA	1	0	0	0	0	0	0	1	0	NA	NA	NA
Cervus_nippon	Rusa_timorensis	0	20130426	20130515	20130516	20131120	NA	NA	NA	NA	0	0	0	0	0	0	0	1	0	NA	NA	NA
Chamaedrilus_chlorophilus	Grania_maricola	1	NA	20130109	20130115	NA	NA	NA	NA	NA	0	1	0	0	0	0	0	0	0	NA	NA	NA
Chelonoidis_carbonaria	Testudo_kleinmanni	1	20090831	20100720	20100720	20101026	NA	NA	NA	NA	0	0	0	1	0	0	0	0	0	1	0	0
Chelonoidis_nigra	Testudo_horsfieldii	1	20091126	20100929	20110117	20101026	20110208	NA	NA	NA	0	0	0	1	0	0	0	0	0	1	0	0
Ciona_intestinalis=A	Phallusia_ingeria	1	20090101	20091117	20100419	20090923	20100526	NA	NA	NA	0	0	0	0	1	0	0	0	0	1	0	0
Ciona_intestinalis=B	Phallusia_mammillata	1	20090101	20090911	20100518	20090923	20100526	NA	NA	NA	0	0	0	0	1	0	0	0	0	1	0	0
Clavelina_lepadiformis	Aplidium_conicum	1	20100704	20120913	20120925	20121002	NA	NA	NA	NA	1	0	0	0	0	0	0	0	0	1	0	0
Corallium_rubrum	Paracorallium_japonicum	0	20101004	20101203	20120124	NA	NA	NA	NA	NA	1	1	0	0	0	0	0	0	0	NA	NA	NA
Crassostrea_angulata	Dendostrea_crenulifera	0	20100318	20100408	20100609	NA	NA	NA	NA	NA	1	0	0	0	0	0	0	0	0	NA	NA	NA
Crematogaster_scutellaris	Myrmoxenus_stumperi	0	NA	20100426	20130729	20130702	NA	NA	NA	NA	0	1	0	0	0	0	0	0	0	0	0	0
Crepidula_fornicata	Calyptraea_mamillaris	1	20101208	20101208	20110314	20110419	NA	NA	NA	NA	1	0	0	0	0	0	0	0	0	0	1	0
Crepidula_plana	Calyptraea_chinensis	1	20101208	20110311	20110316	20110419	NA	NA	NA	NA	1	0	0	0	0	0	0	0	0	0	1	0
Crocodylus_niloticus	Osteolaemus_tetraspis	1	20100406	20100422	20130320	20130702	NA	NA	NA	NA	1	0	0	1	0	0	0	0	0	0	1	0
Culex_hortensis	Aedes_albopictus	1	NA	20110923	20110930	20111018	NA	NA	NA	NA	0	0	0	0	0	0	0	0	1	1	0	0
Culex_pipiens	Aedes_aegypti	1	NA	20110915	20110930	20111018	NA	NA	NA	NA	0	0	0	0	0	0	0	0	1	1	0	0
Culex_torrentium	Aedes_vexans	1	NA	20110923	20110930	20111018	NA	NA	NA	NA	0	0	0	0	0	0	0	0	1	1	0	0
Cyanistes_caeruleus	Sylviparus_modestus	1	20100426	20100622	NA	20100526	20100719	20101026	20110208	NA	0	0	0	1	0	0	0	0	0	1	0	0
Cystodytes_dellechiajei=blue	Eudistoma_banyulensis	1	20100704	20101110	20120925	20121002	NA	NA	NA	NA	1	0	0	0	1	0	0	0	0	1	0	0
Cystodytes_dellechiajei=purple	Eudistoma_elongatum	1	20100704	20120913	20120925	20121002	NA	NA	NA	NA	1	0	0	0	0	0	0	0	0	1	0	0
Dama_dama	Elaphurus_davidianus	0	20130426	NA	NA	20131120	NA	NA	NA	NA	1	0	0	0	0	0	0	1	0	NA	NA	NA
Damaliscus_pygargus	Alcelaphus_buselaphus	0	20130930	NA	NA	20131120	NA	NA	NA	NA	1	0	0	0	0	0	0	1	0	NA	NA	NA
Echinocardium_cordatum=A	Spatangus_mathesoni	0	20101208	20120425	20120604	20120612	NA	NA	NA	NA	1	0	0	0	0	0	0	0	0	NA	NA	NA
Echinocardium_cordatum=B2	Spatangus_raschi	1	20101208	20101208	20120607	20120612	NA	NA	NA	NA	1	0	0	0	0	0	0	0	0	1	0	0
Echinocardium_mediterraneum	Spatangus_multispinus	1	20101214	20120425	20120607	20120612	NA	NA	NA	NA	1	0	0	0	0	0	0	0	0	1	0	0
Emys_orbicularis	Chrysemys_picta	1	20100522	20100522	20100727	20100719	20101026	NA	NA	NA	0	0	0	1	0	0	0	0	0	1	0	0
Eudyptes_chrysolophus	Ardea_alba	1	NA	20110127	20110127	20110208	NA	NA	NA	NA	0	0	0	1	0	0	0	0	0	NA	NA	NA
Eudyptes_filholi	Ardea_herodias	1	NA	20110121	20110629	20110208	20110705	NA	NA	NA	0	0	0	1	0	0	0	0	0	1	0	0
Eudyptes_moseleyi	Ardea_cinerea	1	NA	20110121	20110628	20110208	20110705	NA	NA	NA	0	0	0	1	0	0	0	0	0	1	0	0
Eunicella_cavolinii	Montastraea_annularis	1	20110824	20111206	20120927	20120131	20130123	NA	NA	NA	0	1	0	0	0	0	0	0	0	1	0	0
Eunicella_singularis	Montastraea_franksi	0	20110824	20120120	20120927	NA	NA	NA	NA	NA	0	1	0	0	0	0	0	0	0	NA	NA	NA
Eunicella_verrucosa	NA	1	20110824	20120104	20120109	20120131	NA	NA	NA	NA	0	1	0	0	0	0	0	0	0	1	0	0
Euphydryas_aurinia	Kallima_inachus	0	NA	20100419	20100423	NA	NA	NA	NA	NA	0	0	0	0	0	1	0	0	0	NA	NA	NA
Euphydryas_desfontaini	Kallima_paralekta	0	NA	NA	20100602	NA	NA	NA	NA	NA	0	0	0	0	0	1	0	0	0	NA	NA	NA
Formica_cunicularia	Polyrhachis_turneri	0	20120921	20130419	20130425	20130426	NA	NA	NA	NA	0	1	0	0	0	0	0	0	0	NA	NA	NA
Formica_exsecta	Polyrhachis_lata	0	20121003	20130620	20130710	20140213	NA	NA	NA	NA	0	1	0	0	0	0	0	0	0	NA	NA	NA
Formica_fusca	Polyrhachis_sokolova	0	20130316	20130318	20130425	20130426	NA	NA	NA	NA	0	1	0	0	0	0	0	0	0	NA	NA	NA
Formica_gagates	NA	0	20120926	20130318	20130320	20130426	NA	NA	NA	NA	0	1	0	0	0	0	0	0	0	NA	NA	NA
Formica_lusatica	NA	0	20120928	20130409	20130425	20130426	NA	NA	NA	NA	0	1	0	0	0	0	0	0	0	NA	NA	NA
Formica_paralugubris	Polyrhachis_ypsilon	0	20120816	20130412	20130425	20130426	NA	NA	NA	NA	0	1	0	0	0	0	0	0	0	NA	NA	NA
Formica_polyctena	Polyrhachis_bihamata	0	20120926	20130409	20130425	20130426	NA	NA	NA	NA	0	1	0	0	0	0	0	0	0	NA	NA	NA
Formica_rufibarbis	Polyrhachis_sexspinosa	0	20120918	20130409	20130425	20130426	NA	NA	NA	NA	0	1	0	0	0	0	0	0	0	NA	NA	NA
Formica_sanguinea	Polyrhachis_australis	0	20120323	20130327	20130620	20130426	20131119	NA	NA	NA	0	1	0	0	0	0	0	0	0	NA	NA	NA
Formica_selysi	Polyrhachis_mackayi	0	20120816	20130318	20131018	20130426	20131119	NA	NA	NA	1	1	0	0	0	0	0	0	0	NA	NA	NA
Galba_cubensis	Stagnicola_turricula	1	20100209	20100630	20101217	20101026	20110208	NA	NA	NA	1	0	1	0	0	0	0	0	0	1	0	0
Galba_fuscus	NA	1	20101115	20101125	20101217	20110208	NA	NA	NA	NA	1	0	0	0	0	0	0	0	0	1	0	0
Galba_schizarensis	Stagnicola_corvus	1	NA	20091109	20100713	20100719	20101026	NA	NA	NA	1	0	0	0	0	0	0	0	0	1	0	0
Galba_truncatula	Stagnicola_palustris	1	20091201	20091201	20100915	20100719	20101026	NA	NA	NA	1	0	1	0	0	0	0	0	0	1	0	0
Halictus_scabiosae	Sphecodes_crassus	1	NA	20100816	20100929	20101026	NA	NA	NA	NA	0	0	0	0	0	1	0	0	0	1	0	0
Halictus_sexcinctus	Sphecodes_ferruginatus	1	NA	20100908	20100929	20101026	NA	NA	NA	NA	0	0	0	0	0	1	0	0	0	1	0	0
Halictus_simplex	Sphecodes_hyalinatus	1	NA	20100816	20100924	20101026	NA	NA	NA	NA	0	0	0	0	0	1	0	0	0	1	0	0
Hippocampus_guttulatus	Syngnathus_typhle	1	20111115	20120224	20130208	20121002	20130123	NA	NA	NA	1	1	0	0	0	0	0	0	0	1	1	0
Hippocampus_hippocampus	Syngnathus_taenionotus	1	20130108	20130124	20130208	20130702	NA	NA	NA	NA	1	0	0	0	0	0	0	0	0	0	1	0
Hippocampus_kuda	Syngnathus_floridae	1	20120418	20120920	20120927	20121002	NA	NA	NA	NA	1	0	0	0	0	0	0	0	0	1	0	0
Hippotragus_niger	Connochaetes_gnou	0	20130205	20130205	20130328	NA	NA	NA	NA	NA	1	0	0	0	0	0	0	0	0	NA	NA	NA
Iguana_iguana	Sauromalus_ater	1	20130315	20130320	20130320	20130702	NA	NA	NA	NA	1	0	0	0	0	0	0	0	0	0	1	0
Kobus_megaceros	Pelea_capreolus	0	20130530	NA	NA	20131120	NA	NA	NA	NA	1	0	0	0	0	0	0	1	0	NA	NA	NA
Lasioglossum_calceatum	Seladonia_tumulorum	0	NA	20100922	20100924	NA	NA	NA	NA	NA	0	0	0	0	0	1	0	0	0	NA	NA	NA
Lasius_flavus	Proformica_jacoti	0	20120307	20130514	20130618	20130702	NA	NA	NA	NA	0	1	0	0	0	0	0	0	0	NA	NA	NA
Lasius_niger	Proformica_mongolica	0	20120302	20130509	20130618	20130702	NA	NA	NA	NA	0	1	0	0	0	0	0	0	0	NA	NA	NA
Leptogorgia_sarmentosa	NA	1	20110824	20120104	20120109	20120131	NA	NA	NA	NA	0	1	0	0	0	0	0	0	0	1	0	0
Lepus_americanus	Ochotona_alpina	1	20091028	20100114	20100526	20100526	NA	NA	NA	NA	1	0	0	0	0	0	0	0	0	1	0	0
Lepus_granatensis	Ochotona_hyperborea	1	20091028	20091029	20100325	20100526	NA	NA	NA	NA	0	0	1	0	0	0	0	0	0	1	0	0
Lepus_timidus	Ochotona_turuchanensis	1	20091028	20091202	20100526	20100526	NA	NA	NA	NA	0	0	1	0	0	0	0	0	0	1	0	0
Lineus_lacteus=M	Micrura_ignea	1	20100809	20100915	20110704	20110705	NA	NA	NA	NA	1	0	0	0	0	0	0	0	0	1	0	0
Lineus_longissimus	Micrura_alaskensis	1	20100809	20100913	20100915	20110705	20130319	NA	NA	NA	1	0	0	0	0	0	0	0	0	1	0	0
Lineus_pseudolacteus	NA	1	20110620	20110621	20110630	20110705	NA	NA	NA	NA	1	0	0	0	0	0	0	0	0	1	0	0
Lineus_ruber=sp1	Micrura_callima	1	20110516	20110621	20110630	20130319	NA	NA	NA	NA	1	0	0	0	0	0	0	0	0	1	0	0
Lineus_ruber=sp2	Micrura_callima	1	20100910	20100915	20110704	20110705	20130319	NA	NA	NA	1	0	0	0	0	0	0	0	0	1	0	0
Lineus_sanguineus	Micrura_fasciolata	1	20110620	20110621	20110630	20110705	NA	NA	NA	NA	1	0	0	0	0	0	0	0	0	1	0	0
Liocarcinus_depurator	Scylla_tranquebarica	1	20111121	20130121	20130130	20130319	NA	NA	NA	NA	1	0	0	0	0	0	0	0	0	1	0	0
Lumbricus_terrestris	Perionyx_excavatus	1	20101116	20101207	20110630	20110705	NA	NA	NA	NA	1	0	0	0	0	0	0	0	0	1	0	0
Madoqua_kirkii	Dorcatragus_megalotis	0	20121115	20130211	20130516	20131120	NA	NA	NA	NA	1	0	0	0	0	0	0	1	0	NA	NA	NA
Maniola_jurtina	Hyponephele_sifanica	1	NA	20131211	20131216	20140213	NA	NA	NA	NA	1	0	0	0	0	0	0	0	0	0	0	1
Mauremys_leprosa	Rhinoclemmys_areolata	1	NA	20100306	NA	20100719	NA	NA	NA	NA	0	0	0	1	0	0	0	0	0	1	0	0
Melanargia_galathea	Coenonympha_tullia	0	NA	20130312	20130318	NA	NA	NA	NA	NA	0	1	0	0	0	0	0	0	0	NA	NA	NA
Melitaea_cinxia	Junonia_lemonias	1	20100310	20100419	20100423	20100719	20101026	NA	NA	NA	0	0	0	0	0	1	0	0	0	1	0	0
Melitaea_didyma	Junonia_neildi	1	NA	20100816	20100819	20101026	NA	NA	NA	NA	0	0	0	0	0	1	0	0	0	1	0	0
Melitaea_parthenoides	Junonia_zonalis	1	NA	20100928	20100929	20101026	NA	NA	NA	NA	0	0	0	0	0	1	0	0	0	1	0	0
Melitaea_phoebe	Junonia_evarete	0	20100525	20100816	20100819	20101026	NA	NA	NA	NA	0	0	0	0	0	1	0	0	0	NA	NA	NA
Melitaea_athalia	Junonia_hierta	1	20100525	20100816	20100819	20101026	NA	NA	NA	NA	0	0	0	0	0	1	0	0	0	1	0	0
Messor_barbarus	NA	1	NA	20100421	20131104	20101026	20130123	20140213	NA	NA	1	1	0	0	0	0	0	0	0	1	0	0
Messor_bouvieri	Pogonomyrmex_magnacanthus	0	NA	20100923	20100924	20101026	NA	NA	NA	NA	0	1	0	0	0	0	0	0	0	NA	NA	NA
Messor_capitatus	Pogonomyrmex_anzensis	0	NA	20100923	20131104	20101026	20130123	20140213	NA	NA	1	1	0	0	0	0	0	0	0	NA	NA	NA
Messor_structor	NA	1	NA	20100923	20131104	20101026	20130123	20140213	NA	NA	1	1	0	0	0	0	0	0	0	1	0	0
Metasepia_pfefferi	NA	1	20110907	20111124	20111130	20120131	NA	NA	NA	NA	0	1	0	0	0	0	0	0	0	1	0	0
Microtus_agrestis	Arvicola_terrestris	1	NA	20110623	20110623	20110705	NA	NA	NA	NA	0	0	0	0	0	0	1	0	0	1	0	0
Microtus_arvalis	Arvicola_amphibius	1	NA	20110623	20110623	20110705	NA	NA	NA	NA	0	0	0	0	0	0	1	0	0	1	0	0
Myodes_glareolus	Lemmus_trimucronatus	1	NA	20110623	20110623	20110705	NA	NA	NA	NA	0	0	0	0	0	0	1	0	0	1	0	0
Myrmica_rubra	Leptothorax_rugatulus	0	20120307	20130522	20130617	20130702	NA	NA	NA	NA	0	1	0	0	0	0	0	0	0	NA	NA	NA
Mytilus_californianus	Unio_pictorum	1	NA	20120214	20120604	20121002	NA	NA	NA	NA	0	1	0	0	0	0	0	0	0	1	0	0
Mytilus_edulis	Unio_douglasiae	1	NA	20120110	20121018	20121002	20130123	NA	NA	NA	0	1	0	0	0	0	0	0	0	1	0	0
Mytilus_galloprovincialis	Unio_japanensis	1	20120130	20120208	20120928	20121002	NA	NA	NA	NA	0	1	0	0	0	0	0	0	0	1	0	0
Mytilus_trossulus	Unio_crassus	1	NA	20120214	20120927	20121002	NA	NA	NA	NA	0	1	0	0	0	0	0	0	0	1	0	0
Nanger_dama	Eudorcas_rufifrons	0	20130613	20130920	NA	20131120	NA	NA	NA	NA	1	0	0	0	0	0	0	0	0	NA	NA	NA
Necora_puber	Portunus_pelagicus	1	20101014	20101203	20130130	20130319	NA	NA	NA	NA	1	0	0	0	0	0	0	0	0	1	0	0
Oryx_leucoryx	Ovibos_moschatus	0	20130613	20130920	NA	20131120	NA	NA	NA	NA	1	0	0	0	0	0	0	0	0	NA	NA	NA
Ostrea_chilensis	Saccostrea_cucullata	1	20100329	20100329	20100623	20100719	NA	NA	NA	NA	1	0	0	0	0	0	0	0	0	1	0	0
Ostrea_edulis	Saccostrea_mordax	1	20100209	20100210	20100623	20100719	NA	NA	NA	NA	1	0	0	0	0	0	0	0	0	1	0	0
Ostreola_stentina	Striostrea_prismatica	1	20100318	20100407	20100610	20100719	NA	NA	NA	NA	1	0	0	0	0	0	0	0	0	1	0	0
Pachycondyla_rufipes	NA	0	20130626	20130704	20130729	NA	NA	NA	NA	NA	0	1	0	0	0	0	0	0	0	NA	NA	NA
Paramuricea_clavata	Sarcophyton_glaucum	0	20101004	20101203	20110124	NA	NA	NA	NA	NA	1	0	0	0	0	0	0	0	0	NA	NA	NA
Parus_major	Poecile_palustris	1	20100512	20100908	NA	20101026	NA	NA	NA	NA	0	0	0	1	0	0	0	0	0	1	0	0
Pectinaria_auricoma	Aricidea_mirunekoa	1	20101208	20110421	20120124	20120131	NA	NA	NA	NA	1	1	0	0	0	0	0	0	1	1	0	0
Pectinaria_koreni=nord	Aricidea_nolani	1	20101208	20110421	20120124	20120131	NA	NA	NA	NA	1	1	0	0	0	0	0	0	1	1	0	0
Pectinaria_koreni=sud	Aricidea_simplex	1	20101208	20110421	20120124	20120131	NA	NA	NA	NA	1	1	0	0	0	0	0	0	1	1	0	0
Periparus_ater	Pseudopodoces_humilis	1	20100503	20100622	NA	20100719	NA	NA	NA	NA	0	0	0	1	0	0	0	0	0	1	0	0
Pheidole_pallidula	Monomorium_sp	1	20120323	20130327	20130729	20130702	NA	NA	NA	NA	0	1	0	0	0	0	0	0	0	0	1	0
Phrynops_hilarii	Acanthochelys_radiolata	0	NA	NA	NA	NA	NA	NA	NA	NA	0	0	0	1	0	0	0	0	0	NA	NA	NA
Physa_acuta	Biomphalaria_glabrata	1	20091027	20091028	20110117	20100719	NA	20110208	20110208	NA	1	0	1	0	0	0	0	0	0	1	0	0
Physa_carolinaea	Biomphalaria_peregrina	1	20100604	20101019	20101217	20110208	NA	NA	NA	NA	1	0	0	0	0	0	0	0	0	1	0	0
Physa_gyrina	Biomphalaria_obstructa	1	20100827	20100906	20110117	20101026	20110208	NA	NA	NA	1	0	0	0	0	0	0	0	0	1	0	0
Physa_hendersoni	Biomphalaria_straminea	1	20100607	20100628	20101217	20110208	NA	NA	NA	NA	1	0	1	0	0	0	0	0	0	1	0	0
Pieris_rapae	Aporia_crataegi	0	NA	20100421	20130221	NA	NA	NA	NA	NA	0	1	0	0	0	1	0	0	0	NA	NA	NA
Podarcis_muralis	Lacerta_viridis	0	NA	NA	NA	20110208	NA	NA	NA	NA	0	0	0	1	0	0	0	0	0	NA	NA	NA
Polyergus_rufescens	Oecophylla_smaragdina	0	20120718	20130409	20130425	20130426	NA	NA	NA	NA	0	1	0	0	0	0	0	0	0	NA	NA	NA
Pontia_daplidice	Anthocharis_bambusarum	0	NA	20130206	20130213	20130319	NA	NA	NA	NA	0	1	0	0	0	0	0	0	0	NA	NA	NA
Porcellio_dilatatus	Deto_marina	1	20110623	20110629	20110629	20110705	NA	NA	NA	NA	1	0	0	0	0	0	0	0	1	1	0	0
Protopterus_annectens	Lepidosiren_paradoxa	0	NA	NA	NA	20101026	NA	NA	NA	NA	0	0	0	1	0	0	0	0	0	NA	NA	NA
Pygoscelis_adeliae	Phoenicopterus_roseus	1	NA	20100411	20100411	20110208	NA	NA	NA	NA	0	0	0	1	0	0	0	0	0	1	0	0
Pygoscelis_papua	Phoenicopterus_ruber	1	NA	20100411	20100411	20110208	NA	NA	NA	NA	0	0	0	1	0	0	0	0	0	1	0	0
Pyronia_tithonus	Aphantopus_hyperantus	1	NA	20131206	20131216	20140213	NA	NA	NA	NA	1	0	0	0	0	0	0	0	0	0	0	1
Radix_peregra	Aenigmomphiscola_europaea	0	NA	20091209	20100721	NA	NA	NA	NA	NA	1	0	0	0	0	0	0	0	0	NA	NA	NA
Rangifer_tarandus	Pudu_puda	0	20130515	20130522	20130606	20131120	NA	NA	NA	NA	1	0	0	0	0	0	0	0	0	NA	NA	NA
Reticulitermes_banyulensis	Coptotermes_gestroi	1	NA	20110801	20110913	20111018	NA	NA	NA	NA	0	1	0	0	0	1	0	0	0	1	0	0
Reticulitermes_flavipes	Coptotermes_formosanus	1	NA	20100623	20110913	20111018	NA	NA	NA	NA	0	1	0	0	0	1	0	0	0	1	0	0
Reticulitermes_grassei	Coptotermes_sepangensis	1	NA	20100622	20110913	20111018	NA	NA	NA	NA	0	1	0	0	0	1	0	0	0	1	0	0
Reticulitermes_lucifugus	Coptotermes_curvignathus	1	NA	20100623	20110913	20111018	NA	NA	NA	NA	0	1	0	0	0	1	0	0	0	1	0	0
Salamandra_salamandra	Lyciasalamandra_atifi	1	20120321	20120322	20120604	20120612	NA	NA	NA	NA	1	0	0	0	0	0	0	0	0	1	0	0
Sepia_officinalis	Watasenia_scintillans	1	20100623	20100719	20111130	20120131	NA	NA	NA	NA	1	1	0	0	0	0	0	0	0	1	0	0
Sepiella_japonica	Todarodes_pacificus	1	20110907	20111124	20111125	20120131	NA	NA	NA	NA	0	1	0	0	0	0	0	0	0	1	0	0
Solenopsis_fugax	NA	0	20120323	20120327	20130624	NA	NA	NA	NA	NA	0	1	0	0	0	0	0	0	0	NA	NA	NA
Tetramorium_caespitum	Pristomyrmex_punctatus	0	20120307	20120327	20130624	NA	NA	NA	NA	NA	0	1	0	0	0	0	0	0	0	NA	NA	NA
Thymelicus_lineola	Ochlodes_ochracea	1	NA	20120207	20130213	20130319	NA	NA	NA	NA	0	1	0	0	0	0	0	0	0	1	0	0
Thymelicus_sylvestris	Ochlodes_venata	1	NA	20120207	20130318	20130319	NA	NA	NA	NA	0	1	0	0	0	0	0	0	0	1	0	0
Trachemys_scripta	Terrapene_carolina	1	NA	20100622	20100721	20101026	NA	NA	NA	NA	0	0	0	1	0	0	0	0	0	1	0	0
Tragelaphus_angasii	Bubalus_bubalis	0	20131018	20131105	20131112	20131120	NA	NA	NA	NA	1	0	0	0	0	0	0	0	0	NA	NA	NA
Tragelaphus_oryx	Bubalus_depressicornis	0	20130516	NA	NA	20131120	NA	NA	NA	NA	1	0	0	0	0	0	0	1	0	NA	NA	NA
Tragulus_javanicus	Hyemoschus_aquaticus	0	NA	NA	NA	NA	NA	NA	NA	NA	1	0	0	0	0	0	0	1	0	NA	NA	NA
Tripylus_abatoides	NA	1	20120229	20120524	20120604	20120612	20130319	NA	NA	NA	0	1	0	0	0	0	0	0	0	1	0	0
Tupinambis_teguixin	Aspidoscelis_deppei	1	20120315	20130320	20130320	20130702	NA	NA	NA	NA	1	0	0	0	0	0	0	0	0	0	1	0
Vicugna_vicugna	Camelus_dromedarius	0	20130212	20130213	20130516	NA	NA	NA	NA	NA	1	0	0	0	0	0	0	1	0	NA	NA	NA
