# Supplementary material for: Patterns of cross-contamination in a multispecies population genomic project: detection, quantification, impact, and solutions
Source: BMC Biol. 2017 Mar 29;15:25. doi: 10.1186/s12915-017-0366-6 (PMC5370491; doi:10.1186/s12915-017-0366-6)
Supplement: Supplementary file 2 — Table S2. List of samples, shipment dates, and prevalence of expected and unexpected cox1 reads. (XLS 101 kb) [file 12915_2017_366_MOESM2_ESM.xls]

## Sheet: Feuille1
sample	species	reference	SRA	read_length	missing_reference_cox1	prevalence_expected_mapping	prevalence_unexpected_mapping	nb_contaminant_species	shipment_date	shipment_index	sequencing_center
GA02G	Ciona_intestinalis=B	Tsagkogeorga_et_al_2012	PRJNA249058	100	0	1267.79	0	0	20090923	1	SC1
GA02I	Ciona_intestinalis=B	Tsagkogeorga_et_al_2012	PRJNA249058	100	Ament-Velásquez S.L., Figuet E., Ballenghien M., Zattara E.E., Norenburg J.L., Fernandez-Alvarez F.A., Bierne J., Bierne N., Galtier N	969.854	0	0	20090923	1	SC1
GA02J	Ciona_intestinalis=B	Tsagkogeorga_et_al_2012	PRJNA249058	100	0	507.042	0	0	20090923	1	SC1
GA02L	Ciona_intestinalis=B	Tsagkogeorga_et_al_2012	PRJNA249058	100	0	334.946	0	0	20090923	1	SC1
GA02M	Ciona_intestinalis=B	Tsagkogeorga_et_al_2012	PRJNA249058	100	0	174.403	0	0	20090923	1	SC1
GA02N	Ciona_intestinalis=B	Tsagkogeorga_et_al_2012	PRJNA249058	100	0	548.382	2.95132	2	20090923	1	SC1
GA02P	Ciona_intestinalis=B	Tsagkogeorga_et_al_2012	PRJNA249058	100	0	520.567	2.08435	2	20090923	1	SC1
GA02Q	Ciona_intestinalis=B	Tsagkogeorga_et_al_2012	PRJNA249058	100	0	133.276	46.1907	1	20090923	1	SC1
GA02R	Ciona_intestinalis=A	Gayral_et_al_2013	PRJNA249058	100	0	5173.47	0.602805	1	20090923	1	SC1
GA03B	Mauremys_leprosa	Loire_et_al_2013	PRJNA230239	100	0	53.7252	0	0	20100719	3	SC1
GA03C	Emys_orbicularis	Gayral_et_al_2013	PRJNA249058	100	0	100.881	0	0	20100719	3	SC1
GA03D	Emys_orbicularis	Gayral_et_al_2013	PRJNA249058	100	0	99.8582	0	0	20100719	3	SC1
GA03E	Emys_orbicularis	Gayral_et_al_2013	PRJNA249058	100	0	19.972	0	0	20100719	3	SC1
GA03F	Emys_orbicularis	Gayral_et_al_2013	PRJNA249058	100	0	14.7903	0	0	20100719	3	SC1
GA03G	Emys_orbicularis	Gayral_et_al_2013	PRJNA249058	100	0	44.8028	1.37432	2	20100719	3	SC1
GA03H	Emys_orbicularis	Gayral_et_al_2013	PRJNA249058	100	0	45.0357	0	0	20100719	3	SC1
GA03I	Emys_orbicularis	Gayral_et_al_2013	PRJNA249058	100	0	64.4951	0	0	20100719	3	SC1
GA03J	Emys_orbicularis	Gayral_et_al_2013	PRJNA249058	100	0	37.7576	11.3668	1	20101026	4	SC1
GA03K	Emys_orbicularis	Gayral_et_al_2013	PRJNA249058	100	0	136.307	0	0	20101026	4	SC1
GA03L	Emys_orbicularis	Gayral_et_al_2013	PRJNA249058	100	0	24.8021	167.891	4	20101026	4	SC1
GA03M	Trachemys_scripta	Gayral_et_al_2013	PRJNA249058	100	0	182.41	6.57695	2	20101026	4	SC1
GA03N	Trachemys_scripta	Gayral_et_al_2013	PRJNA249058	100	0	33.8237	0	0	20101026	4	SC1
GA04B	Lepus_americanus	Gayral_et_al_2013	PRJNA249058	100	0	340.471	0.208878	1	20100526	2	SC1
GA04C	Lepus_timidus	this_study	PRJNA374528	100	0	1551.95	0.065724	1	20100526	2	SC1
GA04D	Lepus_granatensis	Gayral_et_al_2013	PRJNA249058	100	0	0.431962	0	0	20100526	2	SC1
GA04E	Lepus_granatensis	Gayral_et_al_2013	PRJNA249058	100	0	240.242	0	0	20100526	2	SC1
GA04F	Lepus_granatensis	Gayral_et_al_2013	PRJNA249058	100	0	0.913164	0.913164	2	20100526	2	SC1
GA04H	Lepus_granatensis	Gayral_et_al_2013	PRJNA249058	100	0	758.217	0	0	20100526	2	SC1
GA04I	Lepus_granatensis	Gayral_et_al_2013	PRJNA249058	100	0	0.92813	7.65707	5	20100526	2	SC1
GA04J	Lepus_granatensis	Gayral_et_al_2013	PRJNA249058	100	0	1.314	0	0	20100526	2	SC1
GA04K	Lepus_granatensis	Gayral_et_al_2013	PRJNA249058	100	0	0.19361	0.19361	1	20100526	2	SC1
GA04L	Lepus_granatensis	Gayral_et_al_2013	PRJNA249058	100	0	6.50583	0	0	20100526	2	SC1
GA04M	Lepus_granatensis	Gayral_et_al_2013	PRJNA249058	100	0	0.233999	0.467999	1	20100526	2	SC1
GA04N	Lepus_granatensis	Gayral_et_al_2013	PRJNA249058	100	0	2438.09	0	0	20100526	2	SC1
GA05A	Chelonoidis_nigra	Loire_et_al_2013	PRJNA230239	100	0	49.6896	3.5572	1	20101026	4	SC1
GA05D	Chelonoidis_carbonaria	Loire_et_al_2013	PRJNA230239	100	1	0	1.7498	1	20101026	4	SC1
GA05E	Chelonoidis_nigra	Loire_et_al_2013	PRJNA230239	100	0	203.499	85.5558	1	20101026	4	SC1
GA05F	Chelonoidis_nigra	Loire_et_al_2013	PRJNA230239	100	0	206.398	0.202948	1	20101026	4	SC1
GA05G	Chelonoidis_nigra	Loire_et_al_2013	PRJNA230239	100	0	167.217	0	0	20110208	5	SC1
GA05H	Chelonoidis_nigra	Loire_et_al_2013	PRJNA230239	100	0	129.588	0	0	20110208	5	SC1
GA06B	Physa_acuta	Romiguier_et_al_2014a	PRJNA249058	100	0	44.3127	2.29006	3	20100719	3	SC1
GA06C	Physa_gyrina	Romiguier_et_al_2014a	PRJNA249058	100	0	0	0.2795	2	20101026	4	SC1
GA06D	Physa_acuta	Romiguier_et_al_2014a	PRJNA249058	100	0	56.2626	0.47883	2	20101026	4	SC1
GA06E	Physa_acuta	Romiguier_et_al_2014a	PRJNA249058	100	0	74.9443	0.777968	1	20101026	4	SC1
GA06F	Physa_acuta	Romiguier_et_al_2014a	PRJNA249058	100	0	63.3229	2.00627	1	20101026	4	SC1
GA06G	Physa_acuta	Romiguier_et_al_2014a	PRJNA249058	100	0	46.107	2.0492	4	20101026	4	SC1
GA06H	Physa_acuta	Romiguier_et_al_2014a	PRJNA249058	100	0	69.5564	2.09799	3	20101026	4	SC1
GA06I	Physa_acuta	Romiguier_et_al_2014a	PRJNA249058	100	0	87.7146	0.522889	2	20110208	5	SC1
GA06J	Physa_acuta	Romiguier_et_al_2014a	PRJNA249058	100	0	327.689	12.0704	2	20110208	5	SC1
GA06K	Physa_acuta	Romiguier_et_al_2014a	PRJNA249058	100	0	164.133	3.58331	1	20110208	5	SC1
GA06L	Physa_gyrina	Romiguier_et_al_2014a	PRJNA249058	100	0	0	0.09583	1	20110208	5	SC1
GA06M	Physa_hendersoni	this_study	PRJNA374528	100	0	230.072	0.318072	2	20110208	5	SC1
GA06N	Physa_carolinaea	this_study	PRJNA374528	100	1	0	0.17049	1	20110208	5	SC1
GA07B	Galba_truncatula	Burgarella_et_al_2015	PRJNA278516	100	0	293.023	0	0	20100719	3	SC1
GA07C	Galba_truncatula	Burgarella_et_al_2015	PRJNA278516	100	0	2.26759	0	0	20100719	3	SC1
GA07D	Galba_truncatula	Burgarella_et_al_2015	PRJNA278516	100	0	14.9684	0	0	20100719	3	SC1
GA07E	Galba_truncatula	Burgarella_et_al_2015	PRJNA278516	100	0	195.318	0.211154	1	20100719	3	SC1
GA07F	Galba_truncatula	Burgarella_et_al_2015	PRJNA278516	100	0	163.487	0	0	20100719	3	SC1
GA07G	Galba_schizarensis	this_study	PRJNA374528	100	0	178.226	0	0	20100719	3	SC1
GA07H	Galba_cubensis	Burgarella_et_al_2015	PRJNA278516	100	0	108.974	0	0	20101026	4	SC1
GA07I	Galba_schizarensis	this_study	PRJNA374528	100	0	60.3873	0.122988	1	20101026	4	SC1
GA07J	Galba_truncatula	Burgarella_et_al_2015	PRJNA278516	100	0	63.1364	0	0	20101026	4	SC1
GA07K	Galba_truncatula	Burgarella_et_al_2015	PRJNA278516	100	0	75.3668	0	0	20101026	4	SC1
GA07L	Galba_truncatula	Burgarella_et_al_2015	PRJNA278516	100	0	41.5995	0	0	20101026	4	SC1
GA07M	Galba_truncatula	Burgarella_et_al_2015	PRJNA278516	100	0	73.2146	15.6598	1	20101026	4	SC1
GA07N	Galba_truncatula	Burgarella_et_al_2015	PRJNA278516	100	0	139.604	1.42118	1	20101026	4	SC1
GA07O	Galba_fuscus	this_study	PRJNA374528	100	1	0	68.5888	1	20110208	5	SC1
GA07P	Galba_cubensis	Burgarella_et_al_2015	PRJNA278516	100	0	53.7007	11.7319	4	20110208	5	SC1
GA08B	Melitaea_cinxia	Romiguier_et_al_2014b	PRJNA249058	100	0	27.3866	39.0338	2	NA	NA	SC1
GA08C	Melitaea_cinxia	Romiguier_et_al_2014b	PRJNA249058	100	0	18.7822	24.9239	2	NA	NA	SC1
GA08D	Melitaea_cinxia	Romiguier_et_al_2014b	PRJNA249058	100	0	1706.46	0.840619	3	NA	NA	SC1
GA08E	Melitaea_cinxia	Romiguier_et_al_2014b	PRJNA249058	100	0	1845.28	0	0	NA	NA	SC1
GA08F	Melitaea_cinxia	Romiguier_et_al_2014b	PRJNA249058	100	0	0	1417.37	12	NA	NA	SC1
GA08G	Melitaea_cinxia	Romiguier_et_al_2014b	PRJNA249058	100	0	3812.79	0	0	20100719	3	SC1
GA08H	Melitaea_cinxia	Romiguier_et_al_2014b	PRJNA249058	100	0	2333.44	4.14957	2	20100719	3	SC1
GA08I	Melitaea_cinxia	Romiguier_et_al_2014b	PRJNA249058	100	0	1389.39	2.48512	2	20100719	3	SC1
GA08J	Melitaea_didyma	Romiguier_et_al_2014a	PRJNA249058	100	0	6148.87	1.55164	2	20101026	4	SC1
GA08K	Melitaea_didyma	Romiguier_et_al_2014a	PRJNA249058	100	0	9050.51	0	0	20101026	4	SC1
GA08L	Melitaea_athalia	Romiguier_et_al_2014a	PRJNA249058	100	0	3186.64	14.7501	5	20101026	4	SC1
GA08M	Melitaea_athalia	Romiguier_et_al_2014a	PRJNA249058	100	0	6916.99	13.0999	5	20101026	4	SC1
GA08N	Melitaea_cinxia	Romiguier_et_al_2014b	PRJNA249058	100	0	1003.77	9.08742	3	20101026	4	SC1
GA08P	Melitaea_parthenoides	Romiguier_et_al_2014a	PRJNA249058	100	0	1441.92	8.06303	6	20101026	4	SC1
GA08Q	Melitaea_parthenoides	Romiguier_et_al_2014a	PRJNA249058	100	0	4118.14	1.60067	2	20101026	4	SC1
GA08R	Melitaea_cinxia	Romiguier_et_al_2014b	PRJNA249058	100	0	9930.85	61.5222	8	20101026	4	SC1
GA101CAHLEO5	Camponotus_aethiops	Romiguier_et_al_2014a	PRJNA249058	100	1	0	0.113592	1	20130702	14	SC2
GA101CAHMOR2	Camponotus_aethiops	Romiguier_et_al_2014a	PRJNA249058	100	1	0	0.388504	3	20130702	14	SC2
GA102PPCDR2	Pheidole_pallidula	Romiguier_et_al_2014b	PRJNA249058	100	0	0.055853	0.111706	2	20130702	14	SC2
GA102PPNIC2	Pheidole_pallidula	Romiguier_et_al_2014b	PRJNA249058	100	0	0	0.551481	3	20130702	14	SC2
GA102PPSEV4	Pheidole_pallidula	Romiguier_et_al_2014b	PRJNA249058	100	0	281.845	0.112217	1	20130702	14	SC2
GA102PPTOUR2	Pheidole_pallidula	Romiguier_et_al_2014b	PRJNA249058	100	0	0	0.039079	1	20130702	14	SC2
GA10341A	Pontia_daplidice	this_study	PRJNA374528	100	0	1760.23	0.368172	1	20130319	13	SC1
GA10341B	Pontia_daplidice	this_study	PRJNA374528	100	0	946.944	1.50239	1	20130319	13	SC1
GA10341C	Pontia_daplidice	this_study	PRJNA374528	100	0	3846.04	0.135518	1	20130319	13	SC1
GA10341D	Pontia_daplidice	this_study	PRJNA374528	100	0	862.598	1.25121	1	20130319	13	SC1
GA10341E	Pontia_daplidice	this_study	PRJNA374528	100	0	2626.09	1.49313	1	20130319	13	SC1
GA10341F	Pontia_daplidice	this_study	PRJNA374528	100	0	667.238	0.441348	1	20130319	13	SC1
GA10E	Salamandra_salamandra	Figuet_et_al_2014	PRJNA268920	100	0	2396.81	0.383642	2	20120612	10	SC1
GA10F	Tupinambis_teguixin	Figuet_et_al_2014	PRJNA268920	100	1	0	2.72716	3	20130702	14	SC2
GA10G	Iguana_iguana	Figuet_et_al_2014	PRJNA268920	100	0	5.31526	0.730118	5	20130702	14	SC2
GA10H	Boa_constrictor	Figuet_et_al_2014	PRJNA268920	100	0	375.026	0.370243	2	20130702	14	SC2
GA10I	Basiliscus_plumifrons	Figuet_et_al_2014	PRJNA268920	100	1	0	0.592257	2	20130702	14	SC2
GA10J	Crocodylus_niloticus	Figuet_et_al_2014	PRJNA268920	100	0	723.296	0.617996	3	20130702	14	SC2
GA11A	Cyanistes_caeruleus	Romiguier_et_al_2014a	PRJNA249058	100	0	64.0902	0.547779	1	20100526	2	SC1
GA11B	Cyanistes_caeruleus	Romiguier_et_al_2014a	PRJNA249058	100	0	30.2429	0	0	20100526	2	SC1
GA11C	Cyanistes_caeruleus	Romiguier_et_al_2014a	PRJNA249058	100	0	113.092	0	0	20100719	3	SC1
GA11D	Periparus_ater	this_study	PRJNA374528	100	0	28.7983	0	0	20100719	3	SC1
GA11E	Cyanistes_caeruleus	Romiguier_et_al_2014a	PRJNA249058	100	0	73.0734	0	0	20100719	3	SC1
GA11F	Parus_major	Figuet_et_al_2014	PRJNA268920	100	0	5.18073	6.63133	2	20101026	4	SC1
GA11G	Cyanistes_caeruleus	Romiguier_et_al_2014a	PRJNA249058	100	0	25.6772	11.714	4	20101026	4	SC1
GA11H	Cyanistes_caeruleus	Romiguier_et_al_2014a	PRJNA249058	100	0	303.909	2.71347	1	20110208	5	SC1
GA11I	Cyanistes_caeruleus	Romiguier_et_al_2014a	PRJNA249058	100	0	214.953	0.309731	1	20101026	4	SC1
GA11J	Cyanistes_caeruleus	Romiguier_et_al_2014a	PRJNA249058	100	0	170.706	3.5638	2	20101026	4	SC1
GA11K	Cyanistes_caeruleus	Romiguier_et_al_2014a	PRJNA249058	100	0	344.037	22.2849	4	20101026	4	SC1
GA11L	Cyanistes_caeruleus	Romiguier_et_al_2014a	PRJNA249058	100	0	253.528	45.4509	4	20101026	4	SC1
GA12A	Ciona_intestinalis=A	Gayral_et_al_2013	PRJNA249058	100	0	2256.49	0.324209	2	20100526	2	SC1
GA12B	Ciona_intestinalis=A	Gayral_et_al_2013	PRJNA249058	100	0	789.643	0	0	20100526	2	SC1
GA12C	Ciona_intestinalis=A	Gayral_et_al_2013	PRJNA249058	100	0	648.583	0	0	20100526	2	SC1
GA12E	Ciona_intestinalis=A	Gayral_et_al_2013	PRJNA249058	100	0	1563.7	0	0	20100526	2	SC1
GA12F	Ciona_intestinalis=A	Gayral_et_al_2013	PRJNA249058	100	0	1326.99	0	0	20100526	2	SC1
GA12G	Ciona_intestinalis=A	Gayral_et_al_2013	PRJNA249058	100	0	524.032	0	0	20100526	2	SC1
GA12J	Ciona_intestinalis=A	Gayral_et_al_2013	PRJNA249058	100	0	1043.3	0	0	20100526	2	SC1
GA12K	Ciona_intestinalis=A	Gayral_et_al_2013	PRJNA249058	100	0	218.188	0	0	20100526	2	SC1
GA12L	Ciona_intestinalis=A	Gayral_et_al_2013	PRJNA249058	100	0	58.4966	0.362208	1	20100526	2	SC1
GA12M	Ciona_intestinalis=B	Tsagkogeorga_et_al_2012	PRJNA249058	100	0	84.7912	0	0	20100526	2	SC1
GA12N	Ciona_intestinalis=B	Tsagkogeorga_et_al_2012	PRJNA249058	100	0	249.17	0.819638	1	20100526	2	SC1
GA13B	Aptenodytes_patagonicus	Romiguier_et_al_2014a	PRJNA249058	100	0	3311.02	1.57327	2	20101026	4	SC1
GA13C	Aptenodytes_patagonicus	Romiguier_et_al_2014a	PRJNA249058	100	0	3299.06	2.928	4	20101026	4	SC1
GA13D	Aptenodytes_patagonicus	Romiguier_et_al_2014a	PRJNA249058	100	0	2805.67	575.986	6	20101026	4	SC1
GA13E	Aptenodytes_patagonicus	Romiguier_et_al_2014a	PRJNA249058	100	0	3795.37	0.789354	3	20101026	4	SC1
GA13F	Pygoscelis_papua	Galtier_2016	PRJNA249058	100	0	1424.02	5.99167	3	20110208	5	SC1
GA13G	Pygoscelis_adeliae	this_study	PRJNA374528	100	0	7353.82	9.10485	3	20110208	5	SC1
GA13H	Aptenodytes_patagonicus	Romiguier_et_al_2014a	PRJNA249058	100	0	2685.37	0.957986	2	20110208	5	SC1
GA13I	Aptenodytes_patagonicus	Romiguier_et_al_2014a	PRJNA249058	100	0	3791.25	0.554	2	20110208	5	SC1
GA13J	Aptenodytes_patagonicus	Romiguier_et_al_2014a	PRJNA249058	100	0	3703.48	0.970005	3	20110208	5	SC1
GA13K	Aptenodytes_patagonicus	Romiguier_et_al_2014a	PRJNA249058	100	0	4015.58	0.692919	2	20110208	5	SC1
GA13L	Aptenodytes_patagonicus	Romiguier_et_al_2014a	PRJNA249058	100	0	2775.14	32.3644	5	20110208	5	SC1
GA13M	Aptenodytes_patagonicus	Romiguier_et_al_2014a	PRJNA249058	100	0	3476.36	41.2901	4	20110208	5	SC1
GA13N	Eudyptes_moseleyi	Romiguier_et_al_2014a	PRJNA249058	100	0	6348.97	10.0374	4	20110208	5	SC1
GA13O	Eudyptes_filholi	Romiguier_et_al_2014a	PRJNA249058	100	0	8177.45	7.12265	4	20110208	5	SC1
GA13P	Eudyptes_chrysolophus	this_study	PRJNA374528	100	0	4419.51	8.31034	3	20110208	5	SC1
GA13Q	Aptenodytes_forsteri	Figuet_et_al_2014	PRJNA268920	100	0	5634.59	31.8024	4	20110208	5	SC1
GA13R	Eudyptes_filholi	Romiguier_et_al_2014a	PRJNA249058	100	0	6946.34	5.52989	3	20110208	5	SC1
GA13S	Eudyptes_moseleyi	Romiguier_et_al_2014a	PRJNA249058	100	0	9970.08	0.276162	1	20110705	7	SC1
GA13T	Eudyptes_moseleyi	Romiguier_et_al_2014a	PRJNA249058	100	0	13165.9	0.278037	1	20110705	7	SC1
GA13U	Eudyptes_moseleyi	Romiguier_et_al_2014a	PRJNA249058	100	0	13412	0.373915	1	20110705	7	SC1
GA13V	Eudyptes_filholi	Romiguier_et_al_2014a	PRJNA249058	100	0	10677.4	0.216925	1	20110705	7	SC1
GA13W	Eudyptes_filholi	Romiguier_et_al_2014a	PRJNA249058	100	0	10094.5	0.245722	1	20110705	7	SC1
GA14A	Ostrea_edulis	Gayral_et_al_2013	PRJNA249058	100	0	9.86896	8.88207	2	20100719	3	SC1
GA14B	Ostrea_edulis	Gayral_et_al_2013	PRJNA249058	100	0	10.3745	4.1498	2	20100719	3	SC1
GA14C	Ostrea_edulis	Gayral_et_al_2013	PRJNA249058	100	0	9.56354	13.9628	2	20100719	3	SC1
GA14D	Ostrea_edulis	Gayral_et_al_2013	PRJNA249058	100	0	16.2498	8.76635	2	20100719	3	SC1
GA14E	Ostrea_edulis	Gayral_et_al_2013	PRJNA249058	100	0	6.4083	0	0	20100719	3	SC1
GA14F	Ostrea_edulis	Gayral_et_al_2013	PRJNA249058	100	0	1.4153	0	0	20100719	3	SC1
GA14G	Ostrea_edulis	Gayral_et_al_2013	PRJNA249058	100	0	14.6035	0	0	20100719	3	SC1
GA14H	Ostrea_edulis	Gayral_et_al_2013	PRJNA249058	100	0	15.7967	0	0	20100719	3	SC1
GA14I	Ostrea_edulis	Gayral_et_al_2013	PRJNA249058	100	0	11.207	0	0	20100719	3	SC1
GA14J	Ostrea_edulis	Gayral_et_al_2013	PRJNA249058	100	0	70.0793	0	0	20100719	3	SC1
GA14K	Ostrea_chilensis	Gayral_et_al_2013	PRJNA249058	100	0	22.7964	0	0	20100719	3	SC1
GA14L	Ostrea_chilensis	Gayral_et_al_2013	PRJNA249058	100	0	48.4771	0.685996	1	20100719	3	SC1
GA14M	Ostreola_stentina	Romiguier_et_al_2014a	PRJNA249058	100	0	36.9725	0	0	20100719	3	SC1
GA14N	Ostreola_stentina	Romiguier_et_al_2014a	PRJNA249058	100	0	64.2729	0	0	20100719	3	SC1
GA15A	Reticulitermes_grassei	Gayral_et_al_2013	PRJNA249058	50	0	1678.32	3.41148	3	20111018	8	SC1
GA15B	Reticulitermes_grassei	Gayral_et_al_2013	PRJNA249058	50	0	2164.06	0.201015	4	20111018	8	SC1
GA15C	Reticulitermes_grassei	Gayral_et_al_2013	PRJNA249058	50	0	1587.03	0.367572	3	20111018	8	SC1
GA15D	Reticulitermes_grassei	Gayral_et_al_2013	PRJNA249058	50	0	1250.87	0.158609	2	20111018	8	SC1
GA15E	Reticulitermes_grassei	Gayral_et_al_2013	PRJNA249058	50	0	2400.53	20.634	4	20111018	8	SC1
GA15F	Reticulitermes_grassei	Gayral_et_al_2013	PRJNA249058	50	0	1558.85	0.10501	1	20111018	8	SC1
GA15G	Reticulitermes_grassei	Gayral_et_al_2013	PRJNA249058	50	0	1965.36	0.181189	3	20111018	8	SC1
GA15H	Reticulitermes_grassei	Gayral_et_al_2013	PRJNA249058	50	0	1872.73	0.163122	2	20111018	8	SC1
GA15I	Reticulitermes_grassei	Gayral_et_al_2013	PRJNA249058	50	0	1500.97	0.085838	2	20111018	8	SC1
GA15J	Reticulitermes_banyulensis	this_study	PRJNA374528	50	1	0	538.254	4	20111018	8	SC1
GA15K	Reticulitermes_flavipes	Gayral_et_al_2013	PRJNA249058	50	0	1282.29	4.28162	4	20111018	8	SC1
GA15L	Reticulitermes_flavipes	Gayral_et_al_2013	PRJNA249058	50	0	1389.38	0.723734	1	20111018	8	SC1
GA15M	Reticulitermes_lucifugus	Romiguier_et_al_2014a	PRJNA249058	50	1	0	785.336	5	20111018	8	SC1
GA15N	Reticulitermes_lucifugus	Romiguier_et_al_2014a	PRJNA249058	50	1	0	411.652	2	20111018	8	SC1
GA16A	Halictus_scabiosae	Romiguier_et_al_2014b	PRJNA249058	100	0	163.109	0.687643	2	20101026	4	SC1
GA16B	Halictus_scabiosae	Romiguier_et_al_2014b	PRJNA249058	100	0	284.932	0	0	20101026	4	SC1
GA16C	Halictus_scabiosae	Romiguier_et_al_2014b	PRJNA249058	100	0	561.228	0.138849	1	20101026	4	SC1
GA16D	Halictus_scabiosae	Romiguier_et_al_2014b	PRJNA249058	100	0	329.242	0	0	20101026	4	SC1
GA16E	Halictus_scabiosae	Romiguier_et_al_2014b	PRJNA249058	100	0	381.112	1.24818	1	20101026	4	SC1
GA16F	Halictus_scabiosae	Romiguier_et_al_2014b	PRJNA249058	100	0	238.026	0.278067	1	20101026	4	SC1
GA16G	Halictus_scabiosae	Romiguier_et_al_2014b	PRJNA249058	100	0	115.649	0	0	20101026	4	SC1
GA16H	Halictus_scabiosae	Romiguier_et_al_2014b	PRJNA249058	100	0	160.406	1.59015	1	20101026	4	SC1
GA16I	Halictus_scabiosae	Romiguier_et_al_2014b	PRJNA249058	100	0	302.833	1.93735	2	20101026	4	SC1
GA16J	Halictus_scabiosae	Romiguier_et_al_2014b	PRJNA249058	100	0	199.529	1.85955	2	20101026	4	SC1
GA16K	Halictus_simplex	Galtier_2016	PRJNA249058	100	0	116.299	2.26066	2	20101026	4	SC1
GA16L	Halictus_sexcinctus	this_study	PRJNA374528	100	0	112.326	3.40832	2	20101026	4	SC1
GA16M	Halictus_scabiosae	Romiguier_et_al_2014b	PRJNA249058	100	0	103.507	0.925674	1	20101026	4	SC1
GA17A	Artemia_franciscana	Romiguier_et_al_2014a	PRJNA249058	50	0	5146.56	1.56327	3	20111018	8	SC1
GA17B	Artemia_franciscana	Romiguier_et_al_2014a	PRJNA249058	50	0	3995.63	0.46749	3	20111018	8	SC1
GA17C	Artemia_franciscana	Romiguier_et_al_2014a	PRJNA249058	50	0	4318.21	0.884009	2	20111018	8	SC1
GA17D	Artemia_franciscana	Romiguier_et_al_2014a	PRJNA249058	50	0	2372.18	0.221848	1	20111018	8	SC1
GA17E	Artemia_franciscana	Romiguier_et_al_2014a	PRJNA249058	50	0	3064.66	0.492533	1	20111018	8	SC1
GA17F	Artemia_franciscana	Romiguier_et_al_2014a	PRJNA249058	50	0	3655.9	0.218689	2	20111018	8	SC1
GA17G	Artemia_franciscana	Romiguier_et_al_2014a	PRJNA249058	50	0	3420.37	6.52605	2	20111018	8	SC1
GA17H	Artemia_franciscana	Romiguier_et_al_2014a	PRJNA249058	50	0	2793.79	0.192469	1	20111018	8	SC1
GA17I	Artemia_franciscana	Romiguier_et_al_2014a	PRJNA249058	50	0	2874.73	9.78488	4	20111018	8	SC1
GA17J	Artemia_franciscana	Romiguier_et_al_2014a	PRJNA249058	50	0	3527.92	0.516344	2	20111018	8	SC1
GA17K	Artemia_tibetiana	Romiguier_et_al_2014a	PRJNA249058	50	0	3641.9	6.79912	5	20111018	8	SC1
GA17L	Artemia_tibetiana	Romiguier_et_al_2014a	PRJNA249058	50	0	550.237	4430.3	6	20111018	8	SC1
GA17M	Artemia_salina	Romiguier_et_al_2014a	PRJNA249058	50	0	5064.07	10.8547	6	20111018	8	SC1
GA17N	Artemia_sinica	Romiguier_et_al_2014a	PRJNA249058	50	0	4679.46	9.90463	5	20111018	8	SC1
GA17O	Artemia_sinica	Romiguier_et_al_2014a	PRJNA249058	50	0	4117.13	8.37298	6	20111018	8	SC1
GA17P	Artemia_urmiana	this_study	PRJNA374528	50	0	3138.12	320.439	4	20111018	8	SC1
GA17Q	Artemia_salina	Romiguier_et_al_2014a	PRJNA249058	50	0	2295.26	32.7705	6	20111018	8	SC1
GA18B	Sepia_officinalis	Romiguier_et_al_2014a	PRJNA249058	50	0	1281.83	1.17123	1	20120131	9	SC1
GA18C	Sepia_officinalis	Romiguier_et_al_2014a	PRJNA249058	50	0	1843.44	3.11522	1	20120131	9	SC1
GA18D	Sepia_officinalis	Romiguier_et_al_2014a	PRJNA249058	50	0	2260.67	1.60065	1	20120131	9	SC1
GA18E	Sepia_officinalis	Romiguier_et_al_2014a	PRJNA249058	50	0	1841.03	1.53175	1	20120131	9	SC1
GA18F	Sepia_officinalis	Romiguier_et_al_2014a	PRJNA249058	50	0	1831.39	1.47803	1	20120131	9	SC1
GA18G	Sepia_officinalis	Romiguier_et_al_2014a	PRJNA249058	50	0	1869.29	0	0	20120131	9	SC1
GA18H	Sepia_officinalis	Romiguier_et_al_2014a	PRJNA249058	50	0	1305.55	6.33217	3	20120131	9	SC1
GA18I	Sepia_officinalis	Romiguier_et_al_2014a	PRJNA249058	50	0	1493.13	0.031896	1	20120131	9	SC1
GA18J	Sepia_officinalis	Romiguier_et_al_2014a	PRJNA249058	50	0	630.838	0	0	20120131	9	SC1
GA18K	Metasepia_pfefferi	this_study	PRJNA374528	50	1	0	10.1603	4	20120131	9	SC1
GA18L	Sepiella_japonica	Galtier_2016	PRJNA249058	50	0	1864.42	3.91573	2	20120131	9	SC1
GA19A	Caenorhabditis_brenneri	Romiguier_et_al_2014a	PRJNA249058	100	0	3.66081	0	0	20101026	4	SC1
GA19B	Caenorhabditis_brenneri	Romiguier_et_al_2014a	PRJNA249058	100	0	22.2666	0	0	20101026	4	SC1
GA19C	Caenorhabditis_brenneri	Romiguier_et_al_2014a	PRJNA249058	100	0	37.5428	0	0	20101026	4	SC1
GA19D	Caenorhabditis_brenneri	Romiguier_et_al_2014a	PRJNA249058	100	0	32.2102	0	0	20101026	4	SC1
GA19E	Caenorhabditis_brenneri	Romiguier_et_al_2014a	PRJNA249058	100	0	28.2555	0	0	20101026	4	SC1
GA19F	Caenorhabditis_brenneri	Romiguier_et_al_2014a	PRJNA249058	100	0	14.3376	0	0	20101026	4	SC1
GA19G	Caenorhabditis_brenneri	Romiguier_et_al_2014a	PRJNA249058	100	0	20.3334	0	0	20101026	4	SC1
GA19H	Caenorhabditis_brenneri	Romiguier_et_al_2014a	PRJNA249058	100	0	5.81643	0	0	20101026	4	SC1
GA19I	Caenorhabditis_brenneri	Romiguier_et_al_2014a	PRJNA249058	100	0	54.2782	0	0	20101026	4	SC1
GA19J	Caenorhabditis_brenneri	Romiguier_et_al_2014a	PRJNA249058	100	0	132.525	0	0	20101026	4	SC1
GA19K	Caenorhabditis_sp10	Romiguier_et_al_2014a	PRJNA249058	100	1	0	0	0	20101026	4	SC1
GA19L	Caenorhabditis_sp10	Romiguier_et_al_2014a	PRJNA249058	100	1	0	0.094217	1	20101026	4	SC1
GA19M	Caenorhabditis_sp16	this_study	PRJNA374528	100	1	0	0.255305	1	20101026	4	SC1
GA21B	Armadillidium_vulgare	Romiguier_et_al_2014a	PRJNA249058	100	0	1055.09	159.552	5	20110705	7	SC1
GA21C	Armadillidium_vulgare	Romiguier_et_al_2014a	PRJNA249058	100	0	1499	13.6065	5	20110705	7	SC1
GA21D	Armadillidium_vulgare	Romiguier_et_al_2014a	PRJNA249058	100	0	159.562	74.8389	2	20110705	7	SC1
GA21E	Armadillidium_vulgare	Romiguier_et_al_2014a	PRJNA249058	100	0	294.909	86.1008	3	20110705	7	SC1
GA21F	Armadillidium_vulgare	Romiguier_et_al_2014a	PRJNA249058	100	0	929.006	92.2208	2	20110705	7	SC1
GA21G	Armadillidium_vulgare	Romiguier_et_al_2014a	PRJNA249058	100	0	504.162	90.7735	2	20110705	7	SC1
GA21H	Armadillidium_vulgare	Romiguier_et_al_2014a	PRJNA249058	100	0	260.237	72.8718	4	20110705	7	SC1
GA21I	Armadillidium_vulgare	Romiguier_et_al_2014a	PRJNA249058	100	0	231.073	0.33998	2	20110705	7	SC1
GA21J	Armadillidium_vulgare	Romiguier_et_al_2014a	PRJNA249058	100	0	191.807	0.874027	5	20110705	7	SC1
GA21K	Porcellio_dilatatus	this_study	PRJNA374528	100	0	0	0.312588	2	20110705	7	SC1
GA21L	Armadillidium_nasatum	Romiguier_et_al_2014a	PRJNA249058	100	0	0	1.26858	3	20110705	7	SC1
GA21M	Armadillidium_nasatum	Romiguier_et_al_2014a	PRJNA249058	100	0	0	0.472928	2	20110705	7	SC1
GA21N	Porcellio_dilatatus	this_study	PRJNA374528	100	0	0	0.985644	3	20110705	7	SC1
GA21O	Armadillidium_vulgare	Romiguier_et_al_2014a	PRJNA249058	100	0	281.013	1.19541	3	20110705	7	SC1
GA22A	Crepidula_fornicata	Romiguier_et_al_2014a	PRJNA249058	75	0	1252.13	0	0	20110419	6	SC2
GA22B	Crepidula_fornicata	Romiguier_et_al_2014a	PRJNA249058	75	0	1120.38	2.58902	1	20110419	6	SC2
GA22C	Crepidula_fornicata	Romiguier_et_al_2014a	PRJNA249058	75	0	2154.48	0.296502	1	20110419	6	SC2
GA22D	Crepidula_fornicata	Romiguier_et_al_2014a	PRJNA249058	75	0	1850.9	0.649028	1	20110419	6	SC2
GA22E	Crepidula_fornicata	Romiguier_et_al_2014a	PRJNA249058	75	0	1714.82	0.812519	1	20110419	6	SC2
GA22F	Crepidula_fornicata	Romiguier_et_al_2014a	PRJNA249058	75	0	1657.46	0.147606	1	20110419	6	SC2
GA22G	Crepidula_fornicata	Romiguier_et_al_2014a	PRJNA249058	75	0	1.32066	0.220111	1	20110419	6	SC2
GA22H	Crepidula_fornicata	Romiguier_et_al_2014a	PRJNA249058	75	0	1487.68	0.677756	1	20110419	6	SC2
GA22I	Crepidula_plana	Romiguier_et_al_2014a	PRJNA249058	75	0	2827.33	0.757354	1	20110419	6	SC2
GA22J	Crepidula_plana	Romiguier_et_al_2014a	PRJNA249058	75	0	1616.24	0.723992	1	20110419	6	SC2
GA22K	Bostrycapulus_aculeatus	Romiguier_et_al_2014a	PRJNA249058	75	0	0	0.735891	2	20110419	6	SC2
GA22L	Bostrycapulus_aculeatus	Romiguier_et_al_2014a	PRJNA249058	75	0	0	0.17398	2	20110419	6	SC2
GA23B	Lineus_longissimus	Romiguier_et_al_2014a	PRJNA249058	100	0	992.581	0.403106	3	20110705	7	SC1
GA23C	Lineus_longissimus	Romiguier_et_al_2014a	PRJNA249058	100	0	589.657	0.663281	2	20110705	7	SC1
GA23D	Lineus_longissimus	Romiguier_et_al_2014a	PRJNA249058	100	0	651.408	0.331505	2	20110705	7	SC1
GA23E	Lineus_lacteus=M	Romiguier_et_al_2014a	PRJNA249058	100	0	380.378	1.59599	4	20110705	7	SC1
GA23F	Lineus_ruber=sp2	Romiguier_et_al_2014a	PRJNA249058	100	0	536.278	2.2386	4	20110705	7	SC1
GA23G	Lineus_lacteus=M	Romiguier_et_al_2014a	PRJNA249058	100	0	600.612	24.0892	3	20110705	7	SC1
GA23H	Lineus_pseudolacteus	Ament-Velasquez_et_al_2016	PRJNA322119	100	1	0	614.127	4	20110705	7	SC1
GA23I	Lineus_sanguineus	Ament-Velasquez_et_al_2016	PRJNA322119	100	0	842.951	1.08963	3	20110705	7	SC1
GA23J	Lineus_ruber=sp1	Ament-Velasquez_et_al_2016	PRJNA322119	100	1	0	1.09752	3	20130319	13	SC1
GA23K	Lineus_ruber=sp2	Romiguier_et_al_2014a	PRJNA249058	100	0	622.605	0.689697	2	20130319	13	SC1
GA23M	Lineus_longissimus	Romiguier_et_al_2014a	PRJNA249058	100	0	489.831	0.114822	1	20130319	13	SC1
GA23N	Lineus_longissimus	Romiguier_et_al_2014a	PRJNA249058	100	0	337.829	2.01383	4	20130319	13	SC1
GA23O	Lineus_longissimus	Romiguier_et_al_2014a	PRJNA249058	100	0	296.455	0.138638	1	20130319	13	SC1
GA24A	Allolobophora_chlorotica=L2	Romiguier_et_al_2014a	PRJNA249058	100	0	1296.94	0.044584	1	20110705	7	SC1
GA24B	Allolobophora_chlorotica=L2	Romiguier_et_al_2014a	PRJNA249058	100	0	1243.47	0.088333	1	20110705	7	SC1
GA24C	Allolobophora_chlorotica=L2	Romiguier_et_al_2014a	PRJNA249058	100	0	1343.87	0.040809	1	20110705	7	SC1
GA24D	Allolobophora_chlorotica=L2	Romiguier_et_al_2014a	PRJNA249058	100	0	1239.29	0.145637	1	20110705	7	SC1
GA24E	Allolobophora_chlorotica=L2	Romiguier_et_al_2014a	PRJNA249058	100	0	1430.61	0.17895	2	20110705	7	SC1
GA24F	Allolobophora_chlorotica=L2	Romiguier_et_al_2014a	PRJNA249058	100	0	1613.03	0.459496	2	20110705	7	SC1
GA24G	Allolobophora_chlorotica=L2	Romiguier_et_al_2014a	PRJNA249058	100	0	2.54458	0.458025	3	20110705	7	SC1
GA24H	Allolobophora_chlorotica=L2	Romiguier_et_al_2014a	PRJNA249058	100	0	1814.17	0.896353	4	20110705	7	SC1
GA24I	Lumbricus_terrestris	this_study	PRJNA374528	100	0	1287.07	2.02412	5	20110705	7	SC1
GA24J	Lumbricus_terrestris	this_study	PRJNA374528	100	0	1115.85	1.1278	5	20110705	7	SC1
GA24K	Aporrectodea_icterica	Romiguier_et_al_2014a	PRJNA249058	100	0	207.752	1.29189	6	20110705	7	SC1
GA24L	Aporrectodea_icterica	Romiguier_et_al_2014a	PRJNA249058	100	0	1495.65	0.563571	6	20110705	7	SC1
GA24M	Allolobophora_chlorotica=L4	Romiguier_et_al_2014a	PRJNA249058	100	0	1626.22	1.04868	5	20110705	7	SC1
GA24N	Allolobophora_chlorotica=L4	Romiguier_et_al_2014a	PRJNA249058	100	0	1220.98	1.92915	3	20110705	7	SC1
GA24O	Allolobophora_chlorotica=L1	Romiguier_et_al_2014a	PRJNA249058	100	0	165.565	304.082	5	20110705	7	SC1
GA24P	Allolobophora_chlorotica=L1	Romiguier_et_al_2014a	PRJNA249058	100	0	848.452	18.4772	4	20110705	7	SC1
GA25A	Pectinaria_koreni=nord	Romiguier_et_al_2014a	PRJNA249058	50	0	5001.59	3.97943	1	20120131	9	SC1
GA25B	Pectinaria_koreni=nord	Romiguier_et_al_2014a	PRJNA249058	50	0	6178.1	3.39719	1	20120131	9	SC1
GA25C	Pectinaria_koreni=nord	Romiguier_et_al_2014a	PRJNA249058	50	0	1634.54	2.16435	1	20120131	9	SC1
GA25D	Pectinaria_koreni=nord	Romiguier_et_al_2014a	PRJNA249058	50	0	1579.04	2.8549	1	20120131	9	SC1
GA25E	Pectinaria_koreni=nord	Romiguier_et_al_2014a	PRJNA249058	50	0	1958.57	2.5546	1	20120131	9	SC1
GA25F	Pectinaria_koreni=nord	Romiguier_et_al_2014a	PRJNA249058	50	0	3654.11	6.89031	2	20120131	9	SC1
GA25G	Pectinaria_koreni=sud	Romiguier_et_al_2014a	PRJNA249058	50	0	5539.75	0.983891	2	20120131	9	SC1
GA25H	Pectinaria_koreni=sud	Romiguier_et_al_2014a	PRJNA249058	50	0	4041.66	0.94093	1	20120131	9	SC1
GA25I	Pectinaria_auricoma	this_study	PRJNA374528	50	1	0	3.75951	3	20120131	9	SC1
GA26A	Microtus_arvalis	Romiguier_et_al_2014a	PRJNA249058	100	0	3527.97	0.497552	2	20110705	7	SC1
GA26B	Microtus_arvalis	Romiguier_et_al_2014a	PRJNA249058	100	0	1641.32	1.71265	4	20110705	7	SC1
GA26C	Microtus_arvalis	Romiguier_et_al_2014a	PRJNA249058	100	0	3983.08	1.36377	2	20110705	7	SC1
GA26D	Microtus_arvalis	Romiguier_et_al_2014a	PRJNA249058	100	0	2506.59	1.04343	2	20110705	7	SC1
GA26E	Microtus_arvalis	Romiguier_et_al_2014a	PRJNA249058	100	0	2496.05	0.778023	2	20110705	7	SC1
GA26F	Microtus_arvalis	Romiguier_et_al_2014a	PRJNA249058	100	0	3894.3	7.4462	3	20110705	7	SC1
GA26G	Microtus_arvalis	Romiguier_et_al_2014a	PRJNA249058	100	0	3826.53	0.333726	3	20110705	7	SC1
GA26H	Microtus_agrestis	this_study	PRJNA374528	100	0	3472.26	0.712408	3	20110705	7	SC1
GA26I	Myodes_glareolus	Galtier_2016	PRJNA249058	100	0	3959.98	1.0359	2	20110705	7	SC1
GA28A	Cystodytes_dellechiajei=purple	Romiguier_et_al_2014a	PRJNA249058	100	0	0.331952	1.03274	2	20121002	11	SC1
GA28B	Clavelina_lepadiformis	this_study	PRJNA374528	100	0	0.204673	0.989254	2	20121002	11	SC1
GA28C	Cystodytes_dellechiajei=purple	Romiguier_et_al_2014a	PRJNA249058	100	0	1.9818	2.40647	4	20121002	11	SC1
GA28D	Cystodytes_dellechiajei=purple	Romiguier_et_al_2014a	PRJNA249058	100	0	1.46499	0.136278	3	20121002	11	SC1
GA28E	Cystodytes_dellechiajei=purple	Romiguier_et_al_2014a	PRJNA249058	100	0	1.22279	0.179822	2	20121002	11	SC1
GA28F	Cystodytes_dellechiajei=purple	Romiguier_et_al_2014a	PRJNA249058	100	0	0	2.59696	4	20121002	11	SC1
GA28G	Cystodytes_dellechiajei=blue	Romiguier_et_al_2014a	PRJNA249058	100	0	2.18396	1.2426	2	20121002	11	SC1
GA28H	Cystodytes_dellechiajei=blue	Romiguier_et_al_2014a	PRJNA249058	100	0	0	0.371771	3	20121002	11	SC1
GA29A	Echinocardium_cordatum=B2	Romiguier_et_al_2014a	PRJNA249058	100	0	1634.62	0	0	20120612	10	SC1
GA29B	Echinocardium_cordatum=B2	Romiguier_et_al_2014a	PRJNA249058	100	0	2102.95	0.038442	1	20120612	10	SC1
GA29C	Echinocardium_cordatum=B2	Romiguier_et_al_2014a	PRJNA249058	100	0	4700.2	0.585282	3	20120612	10	SC1
GA29D	Echinocardium_cordatum=B2	Romiguier_et_al_2014a	PRJNA249058	100	0	1436.73	0	0	20120612	10	SC1
GA29E	Echinocardium_cordatum=B2	Romiguier_et_al_2014a	PRJNA249058	100	0	1828.6	0	0	20120612	10	SC1
GA29F	Echinocardium_cordatum=B2	Romiguier_et_al_2014a	PRJNA249058	100	0	1409.3	0.270569	1	20120612	10	SC1
GA29G	Echinocardium_cordatum=B2	Romiguier_et_al_2014a	PRJNA249058	100	0	1296.89	0	0	20120612	10	SC1
GA29H	Echinocardium_mediterraneum	Romiguier_et_al_2014a	PRJNA249058	100	0	698.389	0.085681	1	20120612	10	SC1
GA29I	Echinocardium_mediterraneum	Romiguier_et_al_2014a	PRJNA249058	100	0	2281.15	0	0	20120612	10	SC1
GA29J	Echinocardium_mediterraneum	Romiguier_et_al_2014a	PRJNA249058	100	0	2452.93	0	0	20120612	10	SC1
GA29K	Echinocardium_mediterraneum	Romiguier_et_al_2014a	PRJNA249058	100	0	2559.01	0	0	20120612	10	SC1
GA29L	Echinocardium_mediterraneum	Romiguier_et_al_2014a	PRJNA249058	100	0	2042.18	0	0	20120612	10	SC1
GA29M	Echinocardium_mediterraneum	Romiguier_et_al_2014a	PRJNA249058	100	0	2439.5	0	0	20120612	10	SC1
GA29N	Echinocardium_mediterraneum	Romiguier_et_al_2014a	PRJNA249058	100	0	2324.63	0	0	20120612	10	SC1
GA30A	Abatus_cordatus	Romiguier_et_al_2014a	PRJNA249058	100	0	1492.21	0	0	20120612	10	SC1
GA30B	Abatus_cordatus	Romiguier_et_al_2014a	PRJNA249058	100	0	425.804	0.295646	1	20120612	10	SC1
GA30C	Abatus_cordatus	Romiguier_et_al_2014a	PRJNA249058	100	0	453.603	0	0	20120612	10	SC1
GA30D	Abatus_cordatus	Romiguier_et_al_2014a	PRJNA249058	100	0	518.836	0	0	20120612	10	SC1
GA30E	Abatus_cordatus	Romiguier_et_al_2014a	PRJNA249058	100	0	639.527	0.519856	1	20120612	10	SC1
GA30F	Abatus_cordatus	Romiguier_et_al_2014a	PRJNA249058	100	0	836.091	0.853661	1	20120612	10	SC1
GA30G	Abatus_cordatus	Romiguier_et_al_2014a	PRJNA249058	100	0	603.668	0	0	20120612	10	SC1
GA30H	Abatus_cordatus	Romiguier_et_al_2014a	PRJNA249058	100	0	627.207	1.15716	1	20120612	10	SC1
GA30I	Abatus_agassizii	Romiguier_et_al_2014a	PRJNA249058	100	0	2098.43	3.9025	1	20120612	10	SC1
GA30J	Tripylus_abatoides	Romiguier_et_al_2014a	PRJNA249058	100	1	0	161.778	4	20120612	10	SC1
GA30K	Abatus_agassizii	Romiguier_et_al_2014a	PRJNA249058	100	0	3292.94	1.74603	1	20120612	10	SC1
GA30L	Tripylus_abatoides	Romiguier_et_al_2014a	PRJNA249058	100	1	0	408.938	3	20120612	10	SC1
GA31A	Eunicella_cavolinii	Romiguier_et_al_2014a	PRJNA249058	50	0	4.64773	1.27813	2	20120131	9	SC1
GA31B	Eunicella_cavolinii	Romiguier_et_al_2014a	PRJNA249058	50	0	2.54658	0.175626	1	20120131	9	SC1
GA31C	Eunicella_cavolinii	Romiguier_et_al_2014a	PRJNA249058	50	0	3.66656	1.11786	2	20120131	9	SC1
GA31D	Eunicella_cavolinii	Romiguier_et_al_2014a	PRJNA249058	50	0	0.662206	1.05953	2	20120131	9	SC1
GA31E	Eunicella_cavolinii	Romiguier_et_al_2014a	PRJNA249058	50	0	1.28744	0.429147	1	20120131	9	SC1
GA31F	Eunicella_cavolinii	Romiguier_et_al_2014a	PRJNA249058	50	0	2.03266	1.31139	1	20120131	9	SC1
GA31G	Eunicella_cavolinii	Romiguier_et_al_2014a	PRJNA249058	50	0	0.981486	1.09474	1	20120131	9	SC1
GA31H	Eunicella_verrucosa	Romiguier_et_al_2014a	PRJNA249058	50	1	0	1.44486	3	20120131	9	SC1
GA31I	Eunicella_verrucosa	Romiguier_et_al_2014a	PRJNA249058	50	1	0	1.40599	3	20120131	9	SC1
GA31J	Leptogorgia_sarmentosa	Romiguier_et_al_2014a	PRJNA249058	50	1	0	1.1409	7	20120131	9	SC1
GA31K	Leptogorgia_sarmentosa	Romiguier_et_al_2014a	PRJNA249058	50	1	0	1.61207	7	20120131	9	SC1
GA31L	Eunicella_cavolinii	Romiguier_et_al_2014a	PRJNA249058	100	0	20.3344	0.593087	3	20130123	12	SC1
GA34A	Culex_pipiens	Romiguier_et_al_2014b	PRJNA249058	50	0	2556.6	0.265421	1	20111018	8	SC1
GA34B	Culex_pipiens	Romiguier_et_al_2014b	PRJNA249058	50	0	3953.42	0.236463	1	20111018	8	SC1
GA34C	Culex_pipiens	Romiguier_et_al_2014b	PRJNA249058	50	0	1268.15	0.117443	1	20111018	8	SC1
GA34D	Culex_pipiens	Romiguier_et_al_2014b	PRJNA249058	50	0	5296.3	0.224953	2	20111018	8	SC1
GA34E	Culex_pipiens	Romiguier_et_al_2014b	PRJNA249058	50	0	1436.97	0.06701	1	20111018	8	SC1
GA34F	Culex_pipiens	Romiguier_et_al_2014b	PRJNA249058	50	0	4360.06	0.952952	1	20111018	8	SC1
GA34G	Culex_pipiens	Romiguier_et_al_2014b	PRJNA249058	50	0	2384.55	0.18447	1	20111018	8	SC1
GA34H	Culex_pipiens	Romiguier_et_al_2014b	PRJNA249058	50	0	1090.69	0.441531	1	20111018	8	SC1
GA34I	Culex_pipiens	Romiguier_et_al_2014b	PRJNA249058	50	0	1353.91	1.71765	2	20111018	8	SC1
GA34J	Culex_pipiens	Romiguier_et_al_2014b	PRJNA249058	50	0	1502.51	0.398263	2	20111018	8	SC1
GA34K	Culex_hortensis	Romiguier_et_al_2014a	PRJNA249058	50	0	4494.19	4.047	5	20111018	8	SC1
GA34L	Culex_hortensis	Romiguier_et_al_2014a	PRJNA249058	50	0	4777.83	8.07616	8	20111018	8	SC1
GA34M	Culex_torrentium	Romiguier_et_al_2014a	PRJNA249058	50	0	4886.16	9.56248	6	20111018	8	SC1
GA34N	Culex_torrentium	Romiguier_et_al_2014a	PRJNA249058	50	0	8662.88	4.87074	3	20111018	8	SC1
GA36A	Mytilus_galloprovincialis	Romiguier_et_al_2014a	PRJNA249058	100	0	1172.84	0.391498	1	20121002	11	SC1
GA36B	Mytilus_galloprovincialis	Romiguier_et_al_2014a	PRJNA249058	100	0	394.965	0.254296	1	20121002	11	SC1
GA36C	Mytilus_galloprovincialis	Romiguier_et_al_2014a	PRJNA249058	100	0	840.038	0.335635	1	20121002	11	SC1
GA36D	Mytilus_galloprovincialis	Romiguier_et_al_2014a	PRJNA249058	100	0	1093.39	0.237631	1	20121002	11	SC1
GA36E	Mytilus_edulis	Romiguier_et_al_2014a	PRJNA249058	100	0	711.112	1.2799	1	20121002	11	SC1
GA36F	Mytilus_edulis	Romiguier_et_al_2014a	PRJNA249058	100	0	414.292	0.238167	1	20121002	11	SC1
GA36G	Mytilus_galloprovincialis	Romiguier_et_al_2014a	PRJNA249058	100	0	685.806	0.308643	1	20121002	11	SC1
GA36H	Mytilus_galloprovincialis	Romiguier_et_al_2014a	PRJNA249058	100	0	1001.48	0.652954	1	20121002	11	SC1
GA36I	Mytilus_californianus	Romiguier_et_al_2014a	PRJNA249058	100	0	679.947	1.51382	2	20121002	11	SC1
GA36J	Mytilus_californianus	Romiguier_et_al_2014a	PRJNA249058	100	0	686.566	0.628518	2	20121002	11	SC1
GA36K	Mytilus_trossulus	Romiguier_et_al_2014a	PRJNA249058	100	0	0.034485	627.493	3	20121002	11	SC1
GA36L	Mytilus_trossulus	Romiguier_et_al_2014a	PRJNA249058	100	0	312.337	3.71704	2	20121002	11	SC1
GA36M	Mytilus_edulis	Romiguier_et_al_2014a	PRJNA249058	100	0	545.443	0.107132	1	20130123	12	SC1
GA36N	Mytilus_edulis	Romiguier_et_al_2014a	PRJNA249058	100	0	489.273	0.274077	1	20130123	12	SC1
GA37A	Hippocampus_guttulatus	Romiguier_et_al_2014a	PRJNA249058	100	0	229.009	0.081818	1	20121002	11	SC1
GA37B	Hippocampus_guttulatus	Romiguier_et_al_2014a	PRJNA249058	100	0	3120.5	0.20138	2	20121002	11	SC1
GA37C	Hippocampus_guttulatus	Romiguier_et_al_2014a	PRJNA249058	100	0	3157.19	0.078506	1	20121002	11	SC1
GA37D	Hippocampus_guttulatus	Romiguier_et_al_2014a	PRJNA249058	100	0	2351.47	0.088551	2	20121002	11	SC1
GA37E	Hippocampus_guttulatus	Romiguier_et_al_2014a	PRJNA249058	100	0	4681.28	0.891377	1	20121002	11	SC1
GA37F	Hippocampus_guttulatus	Romiguier_et_al_2014a	PRJNA249058	100	0	2173.74	0.073667	2	20130123	12	SC1
GA37G	Hippocampus_kuda	Romiguier_et_al_2014a	PRJNA249058	100	0	2399.26	0.928268	1	20121002	11	SC1
GA37H	Hippocampus_kuda	Romiguier_et_al_2014a	PRJNA249058	100	0	1987.98	0.886249	2	20121002	11	SC1
GA37I	Hippocampus_hippocampus	Romiguier_et_al_2014a	PRJNA249058	100	0	6942.05	0.166091	3	20130702	14	SC2
GA37J	Hippocampus_hippocampus	Romiguier_et_al_2014a	PRJNA249058	100	0	1375.8	0.373532	3	20130702	14	SC2
GA38A	Necora_puber	Romiguier_et_al_2014a	PRJNA249058	100	0	1199.17	0.604359	2	20130319	13	SC1
GA38B	Necora_puber	Romiguier_et_al_2014a	PRJNA249058	100	0	922.68	0	0	20130319	13	SC1
GA38C	Necora_puber	Romiguier_et_al_2014a	PRJNA249058	100	0	224.96	0.169186	1	20130319	13	SC1
GA38D	Necora_puber	Romiguier_et_al_2014a	PRJNA249058	100	0	478.402	0.059073	1	20130319	13	SC1
GA38E	Necora_puber	Romiguier_et_al_2014a	PRJNA249058	100	0	750.537	0	0	20130319	13	SC1
GA38F	Necora_puber	Romiguier_et_al_2014a	PRJNA249058	100	0	1196.74	0	0	20130319	13	SC1
GA38G	Necora_puber	Romiguier_et_al_2014a	PRJNA249058	100	0	1602.84	0	0	20130319	13	SC1
GA38H	Necora_puber	Romiguier_et_al_2014a	PRJNA249058	100	0	1039.6	0.264529	1	20130319	13	SC1
GA38I	Liocarcinus_depurator	Romiguier_et_al_2014a	PRJNA249058	100	0	2684.38	0.259102	1	20130319	13	SC1
GA38J	Liocarcinus_depurator	Romiguier_et_al_2014a	PRJNA249058	100	0	2491.91	0.375243	1	20130319	13	SC1
GA38K	Carcinus_aestuarii	Romiguier_et_al_2014a	PRJNA249058	100	0	0.487115	0.194846	1	20130319	13	SC1
GA38L	Carcinus_aestuarii	Romiguier_et_al_2014a	PRJNA249058	100	0	2630.68	0.188469	1	20130319	13	SC1
GA40A	Messor_barbarus	Romiguier_et_al_2014b	PRJNA249058	100	1	0	0	0	20130123	12	SC1
GA40B	Messor_barbarus	Romiguier_et_al_2014b	PRJNA249058	100	1	0	0.061289	1	20130123	12	SC1
GA40C	Messor_barbarus	Romiguier_et_al_2014b	PRJNA249058	100	1	0	0.941924	2	20130123	12	SC1
GA40D	Messor_barbarus	Romiguier_et_al_2014b	PRJNA249058	100	1	0	1.16423	1	20130123	12	SC1
GA40E	Messor_barbarus	Romiguier_et_al_2014b	PRJNA249058	100	1	0	0	0	20130123	12	SC1
GA40F	Messor_barbarus	Romiguier_et_al_2014b	PRJNA249058	100	1	0	0.036872	1	20130123	12	SC1
GA40G	Messor_barbarus	Romiguier_et_al_2014b	PRJNA249058	100	1	0	0.041943	1	20130123	12	SC1
GA40H	Messor_barbarus	Romiguier_et_al_2014b	PRJNA249058	100	1	0	0	0	20130123	12	SC1
GA40I	Messor_barbarus	Romiguier_et_al_2014b	PRJNA249058	100	1	0	0.036587	1	20130123	12	SC1
GA40J	Messor_barbarus	Romiguier_et_al_2014b	PRJNA249058	100	1	0	0.222744	1	20130123	12	SC1
GA40N	Messor_structor	Galtier_2016	PRJNA249058	100	1	0	2.18004	5	20130123	12	SC1
GA42A	Thymelicus_lineola	Romiguier_et_al_2014b	PRJNA249058	100	0	696.807	0.164603	1	20130319	13	SC1
GA42B	Thymelicus_lineola	Romiguier_et_al_2014b	PRJNA249058	100	0	946.918	1.07131	1	20130319	13	SC1
GA42C	Thymelicus_lineola	Romiguier_et_al_2014b	PRJNA249058	100	0	4189.04	0.485443	1	20130319	13	SC1
GA42D	Thymelicus_lineola	Romiguier_et_al_2014b	PRJNA249058	100	0	2961.34	0.40652	1	20130319	13	SC1
GA42E	Thymelicus_lineola	Romiguier_et_al_2014b	PRJNA249058	100	0	3269.64	2.07707	2	20130319	13	SC1
GA42F	Thymelicus_sylvestris	Romiguier_et_al_2014b	PRJNA249058	100	0	2742.72	0.640392	1	20130319	13	SC1
GA43A	Thymelicus_sylvestris	Romiguier_et_al_2014b	PRJNA249058	100	0	1878.14	0.82525	1	20130319	13	SC1
GA43B	Thymelicus_sylvestris	Romiguier_et_al_2014b	PRJNA249058	100	0	4920.81	0.595835	1	20130319	13	SC1
GA43C	Thymelicus_sylvestris	Romiguier_et_al_2014b	PRJNA249058	100	0	1764.15	0.381506	2	20130319	13	SC1
GA43D	Thymelicus_sylvestris	Romiguier_et_al_2014b	PRJNA249058	100	0	880.917	1.17997	1	20130319	13	SC1
GA43E	Thymelicus_sylvestris	Romiguier_et_al_2014b	PRJNA249058	100	0	775.364	1.09754	2	20130319	13	SC1
GA43F	Thymelicus_sylvestris	Romiguier_et_al_2014b	PRJNA249058	100	0	1462.88	1.7928	2	20130319	13	SC1
GACLBOP6	Camponotus_ligniperdus	Romiguier_et_al_2014a	PRJNA249058	100	1	0	0.196013	2	20130702	14	SC2
GACLJAR2	Camponotus_ligniperdus	Romiguier_et_al_2014a	PRJNA249058	100	1	0	0.100527	2	20130702	14	SC2
GACLLEO2	Camponotus_ligniperdus	Romiguier_et_al_2014a	PRJNA249058	100	1	0	0.114925	1	20130702	14	SC2
GACLNOV2	Camponotus_ligniperdus	Romiguier_et_al_2014a	PRJNA249058	100	1	0	0.304738	2	20130702	14	SC2
GACLPLA2	Camponotus_ligniperdus	Romiguier_et_al_2014a	PRJNA249058	100	1	0	0.052539	1	20130702	14	SC2
MJBUC1	Maniola_jurtina	Rouselle_et_al_2016	PRJNA326910	100	0	4701.46	2.07045	2	20140213	15	SC3
MJBUC2	Maniola_jurtina	Rouselle_et_al_2016	PRJNA326910	100	0	11302.9	2.00766	1	20140213	15	SC3
MJHYE1	Maniola_jurtina	Rouselle_et_al_2016	PRJNA326910	100	0	9554.93	0.936479	1	20140213	15	SC3
MJHYE2	Maniola_jurtina	Rouselle_et_al_2016	PRJNA326910	100	0	5034.97	1.5533	2	20140213	15	SC3
MJLGA1	Maniola_jurtina	Rouselle_et_al_2016	PRJNA326910	100	0	6854.18	1.23109	1	20140213	15	SC3
MJPAN1	Maniola_jurtina	Rouselle_et_al_2016	PRJNA326910	100	0	8897	1.28881	1	20140213	15	SC3
MJPAN2	Maniola_jurtina	Rouselle_et_al_2016	PRJNA326910	100	0	11073	1.00728	1	20140213	15	SC3
MJSAR1	Maniola_jurtina	Rouselle_et_al_2016	PRJNA326910	100	0	5930.58	1.6567	2	20140213	15	SC3
MJSAR3	Maniola_jurtina	Rouselle_et_al_2016	PRJNA326910	100	0	7163.35	1.24385	1	20140213	15	SC3
MJSTC1	Maniola_jurtina	Rouselle_et_al_2016	PRJNA326910	100	0	9626.94	1.28265	1	20140213	15	SC3
PTAZE1	Pyronia_tithonus	Rouselle_et_al_2016	PRJNA326910	100	0	6330.49	0.444192	3	20140213	15	SC3
PTCDL1	Pyronia_tithonus	Rouselle_et_al_2016	PRJNA326910	100	0	2418.42	0.235553	3	20140213	15	SC3
PTCDS1	Pyronia_tithonus	Rouselle_et_al_2016	PRJNA326910	100	0	2093.11	0.061289	2	20140213	15	SC3
PTCDS2	Pyronia_tithonus	Rouselle_et_al_2016	PRJNA326910	100	0	3676.78	0.213931	2	20140213	15	SC3
PTGER1	Pyronia_tithonus	Rouselle_et_al_2016	PRJNA326910	100	0	5978.16	0.272696	2	20140213	15	SC3
PTSAL1	Pyronia_tithonus	Rouselle_et_al_2016	PRJNA326910	100	0	6537.64	0.209755	2	20140213	15	SC3
PTSTI1	Pyronia_tithonus	Rouselle_et_al_2016	PRJNA326910	100	0	8078.86	5.8008	1	20140213	15	SC3
PTSTL1	Pyronia_tithonus	Rouselle_et_al_2016	PRJNA326910	100	0	4108.95	4.94175	1	20140213	15	SC3
PTSTL2	Pyronia_tithonus	Rouselle_et_al_2016	PRJNA326910	100	0	7381.97	5.49366	1	20140213	15	SC3
PTVDL1	Pyronia_tithonus	Rouselle_et_al_2016	PRJNA326910	100	0	3431.32	8.96095	1	20140213	15	SC3
