# Supplementary material for: Patterns of cross-contamination in a multispecies population genomic project: detection, quantification, impact, and solutions
Source: BMC Biol. 2017 Mar 29;15:25. doi: 10.1186/s12915-017-0366-6 (PMC5370491; doi:10.1186/s12915-017-0366-6)
Supplement: Supplementary file 3 — Alignment of reference cox1 sequences used in this study. The fragment we used corresponds to positions 6189–6539, Cambridge reference sequence. (TXT 241 kb) [file 12915_2017_366_MOESM3_ESM.txt]

>focal-Melitaea_phoebe-BOLDAAA7370
CGTATAAATAATATAAGATTTTGATTACTCCCCCCATCATTAATTTTATTAATTTCTAGA
AGAATTGTAGAAAATGGTGCAGGTACAGGATGAACAGTTTACCCCCCACTTTCATCTAAT
ATTGCACATAGAGGATCTTCAGTTGATTTAGCAATTTTTTCTTTACATTTAGCTGGAATT
TCCTCAATTTTAGGAGCTATTAATTTTATTACTACAATTATTAATATACGAGTTAATAAT
ATATCATTTGATCAAATACCTTTATTTGTTTGAGCTGTTGGTATTACAGCTCTTTTATTA
TTATTATCTTTACCAGTATTAGCTGGAGCAATTACAATACTTCTTACTGAT
>companion-Pudu_puda-cox1
CGAATAAATAATATAAGTTTTTGACTCTTGCCTCCTTCCTTTTTATTACTCCTAGCATCA
TCTATAGTTGAAGCCGGAGCAGGGACAGGTTGAACTGTTTACCCCCCTTTAGCTGGCAAT
TTAGCTCACGCAGGAGCCTCAGTAGACTTGACTATCTTTTCTCTGCACTTAGCAGGCATC
TCCTCAATTTTAGGGGCTATTAACTTTATTACAACAATTATTAATATAAAACCCCCTGCC
ATATCACAATATCAAACCCCCTTATTCGTGTGATCTGTACTAATCACTGCAGTACTTCTG
CTCCTCTCACTCCCTGTATTAGCAGCCGGAATTACAATGCTACTAACAGAC
>SRAtop20-Caenorhabditis_elegans-cox1
CGTTTAAATAATTTAAGATTTTGGTTATTACCTACATCTATATTATTAATTTTAGATGCT
TGTTTTGTAGATATAGGTTGTGGGACTAGGTGAACAGTCTACCCACCTTTAAGA---ACA
ATGGGGCACCCTGGAAGTAGAGTAGATTTAGCTATTTTTAGTTTACATGCAGCAGGGTTA
AGATCTATCTTAGGTGGTATTAATTTTATGTGTACTACTAAAAATTTACGTAGAAGTTCT
ATTTCATTAGAACATATAACTTTATTTGTTTGAACTGTATTTGTAACAGTGTTTTTACTG
GTTTTATCTCTACCGGTTTTAGCAGGGGCTATTACTATGTTGTTAACTGAT
>companion-Seriatopora_caliendrum-cox1
CGACTAAACAATATTAGTTTTTGACTYTTGCCCCCTGCGCTTTTTTTATTATTAGGCTCT
GCTTTTATTGAACAAGGGGCGGGGACGGGGTGAACAGTTTATCCTCCTCTTGCTAGTATT
CAAGCACACTCCGGAGGTTCGGTTGATATGGTTATTTTTAGTCTTCATTTAGCTGGGGTT
TCTTCTATTTTAGGTGCTATAAACTTTATTACTACAATTTTAAATATGCGAGCCCCGGGT
GTGTCTTTTAATAAACTACCTTTATTTGTTTGATCTATTTTAATAACAGCTTTTTTATTG
CTTTTATCTTTACCTGTTTTAGCTGGTGCTATTACTATGTTGTTAACAGAT
>companion-Charina_trivirgata-cox1
CGTATAAATAACATAAGCTTCTGACTTTTACCACCGGCACTACTACTCCTAATATCGTCC
GCATATGTCGAAGCCGGTGCAGGCACCGGGTGAACCGTCTACCCACCACTCTCAAGCAAC
CTAGTTCACTCCGGACCATCTGTAGACCTAGCAATCTTCTCCCTGCACCTGGCCGGAGCC
TCATCAATCCTGGGGGCAATTAACTTTATCACAACCTGCATCAACATAAAACCCGCCTCA
ATACCAATATTCAACATCCCCCTATTTGTGTGGTCCGTTATAATTACAGCAATTATATTA
TTACTAGCCCTGCCAGTCCTAGCCGCAGCAATCACCATACTTCTAACAGAT
>companion-Alligator_mississippiensis-cox1
CGAATAAACAACATAAGTTTCTGATTACTCCCCCCATCTTTCACACTACTACTCTCCTCA
GCCTGCATCGAAGCAGGTGCTGGAACAGGGTGAACCGTCTACCCTCCCCTAGCCGGAAAC
CTAGCCCACGCCGGGCCATCCGTAGATTTAACTATCTTCTCTCTACACTTAGCCGGAGTA
TCTTCCATCCTCGGAGCAATTAACTTTATTACAACAGCAATCAACATAAAACCCCCAGCA
ATATCCCAATACCAAACACCACTATTTGTGTGATCCGTCCTAATTACAGCTGTACTTCTC
CTACTATCCCTACCAGTACTAGCTGCTGGAATTACAATACTACTCACAGAC
>companion-Coptotermes_gestroi-BOLDAAN3283
CGAATAAATAACATAAGATTCTGGCTACTCCCACCATCACTAACACTACTACTTGCAAGT
AGAGCAGTAGAAAGCGGAGCAGGGACAGGATGAACAGTATATCCACCTCTCGCAAGAGGA
ATTGCACATGCCGGAGCATCTGTAGACTTAGCAATTTTCTCCCTACACCTAGCAGGTGTA
TCATCAATCCTGGGAGCAGTAAACTTCATTTCAACAACAATCAACATAAAACCAAAGAGC
ATAAAACCTGAACGAATCCCACTATTCGTGTGATCAGTCGCCATTACAGCACTGCTACTA
TTACTATCACTACCGGTACTAGCAGGAGCAATTACTATACTACTAACCGAC
>SRAtop20-Xenopus_tropicalis-cox1
CGAATAAATAATATAAGCTTCTGACTCCTACCTCCATCATTCCTGTTACTCCTAGCCTCT
TCAGGAGTAGAAGCTGGAGCCGGAACGGGCTGAACAGTCTATCCTCCATTAGCGGGGAAT
TTGGCACATGCCGGAGCCTCAGTAGATTTAACAATTTTCTCCCTCCATTTAGCAGGGGTT
TCTTCAATTTTGGGAGCTATTAATTTTATTACTACAACTATTAACATAAAACCCCCTGCT
ATATCTCAATACCAAACGCCCCTGTTTGTTTGATCCGTACTCATTACAGCTGTCCTTCTT
CTTCTTTCCCTCCCTGTTCTAGCAGCCGGAATTACAATACTACTCACAGAC
>companion-Lyciasalamandra_atifi-cox1
CGGATAAATAATATAAGCTTCTGATTACTCCCCCCATCATTCCTATTACTTCTGGCCTCT
TCGGGGGTGGAGGCTGGGGCCGGAACTGGGTGAACAGTCTACCCCCCCCTCGCCGGAAAT
CTGGCCCATGCGGGCGCCTCCGTTGATCTGACAATCTTTTCTTTACATTTGGCGGGGGTA
TCCTCAATTTTAGGGGCTATTAACTTCATCACAACCTCAATTAATATAAAACCCCCATCA
ATAACACAATATCAGACACCTTTGTTCGTATGGTCAGTACTGATTACCGCTATTCTGCTC
CTCCTGTCCCTCCCCGTGCTTGCGGCTGGAATTACTATACTACTCACGGAT
>SRAtop20-Salmo_salar-cox1
CGAATGAATAACATAAGTTTTTGACTTCTCCCTCCCTCCTTTCTTCTCCTCCTGGCCTCA
TCTGGAGTTGAAGCCGGCGCTGGCACCGGATGAACAGTCTACCCCCCTCTAGCAGGTAAT
CTTGCCCACGCAGGAGCTTCCGTTGACTTAACTATTTTTTCCCTCCATTTGGCTGGTATT
TCTTCAATTCTTGGGGCCATTAATTTTATCACAACCATTATTAATATAAAACCCCCAGCT
ATCTCTCAGTATCAAACCCCACTTTTTGTTTGAGCTGTATTAGTCACTGCCGTCCTTTTA
TTACTCTCCCTCCCTGTTCTAGCAGCAGGCATTACCATACTACTTACAGAC
>SRAtop20-Danio_rerio-cox1
CGAATAAATAATATAAGCTTCTGACTTCTTCCACCCTCATTTCTTCTTCTATTAGCTTCT
TCTGGAGTTGAAGCAGGAGCTGGAACAGGATGAACAGTTTATCCACCTCTTGCAGGCAAC
CTTGCCCATGCAGGAGCATCTGTTGATCTAACAATTTTTTCACTACACTTAGCAGGTGTT
TCATCTATTCTTGGAGCAATTAATTTTATTACTACTACAATTAACATGAAGCCACCAACT
ATCTCTCAGTATCAAACTCCATTATTTGTATGAGCTGTCTTAGTTACAGCTGTACTACTT
CTTTTATCTTTACCAGTGTTAGCTGCCGGAATTACAATACTTCTTACAGAC
>focal-Acinonyx_jubatus-NC_005212
CGAATGAATAATATAAGCTTCTGGCTCCTTCCTCCCTCTTTCTTACTTCTACTCGCTTCA
TCTATAGTGGAGGCTGGGGCAGGGACTGGATGAACAGTGTATCCACCCCTAGCTGGCAAT
CTGGCTCATGCAGGAGCATCCGTAGACCTGACTATCTTCTCACTTCACCTAGCAGGCGTT
TCTTCAATTTTAGGTGCTATTAATTTTATTACAACTATCATTAATATAAAACCCCCTGCC
ATATCTCAATACCAAACACCTTTGTTTGTGTGATCAGTTCTAATCACTGCAGTCCTGTTA
CTTCTATCACTCCCAGTTTTAGCAGCAGGAATCACCATGTTATTAACAGAT
>companion-Dorcatragus_megalotis-cox1
CGAATAAATAACATAAGTTTTTGACTTCTTCCCCCATCTTTCCTACTACTTCTAGCATCC
TCTATAGTTGAAGCAGGAGCAGGAACAGGCTGAACTGTCTACCCTCCTCTAGCAGGTAAT
CTTGCTCATGCAGGAGCCTCAGTAGACCTAACAATCTTTTCTCTACATCTAGCAGGTGTA
TCTTCAATTTTAGGGGCAATTAATTTTATTACAACTATTATTAACATGAAACCTCCCGCA
ATATCACAATACCAGACCCCCTTATTTGTATGATCAGTACTAATCACTGCTGTACTATTA
TTACTCTCACTTCCTGTATTAGCCGCCGGCATCACAATACTCTTAACAGAC
>companion-Rusa_alfredi-cox1
CGAATAAACAATATAAGCTTTTGACTCCTCCCTCCTTCTTTCTTACTACTTTTAGCATCA
TCTATAGTTGAAGCTGGCACAGGAACAGGCTGAACTGTATATCCCCCTCTAGCTGGCAAC
TTAGCTCACGCAGGAGCTTCAGTAGACTTAACTATTTTTTCTTTACACCTGGCAGGTGTC
TCCTCAATTCTAGGGGCCATTAACTTTATTACAACGATTATCAATATAAAACCTCCTGCT
ATATCACAATATCAAACCCCCTTATTTGTGTGATCCGTATTAGTCACTGCTGTATTACTA
CTTCTCTCACTCCCTGTACTAGCAGCCGGAATTACAATACTATTAACAGAC
>companion-Pseudopodoces_humilis-BOLDAAB6340
CGAATAAACAACATAAGCTTCTGACTTCTACCGCCATCTTTCCTCCTCCTACTAGCCTCA
TCCACCGTAGAAGCGGGAGCAGGAACAGGATGGACAGTCTACCCACCCCTGGCCGGCAAC
TTAGCCCACGCCGGAGCATCAGTAGACCTAGCCATCTTCTCCCTGCACCTAGCGGGAATT
TCGTCTATCCTAGGAGCAATCAACTTCATTACGACCGCAATCAACATAAAACCCCCCGCC
CTATCACAGTACCAAACCCCCCTATTCGTCTGATCCGTACTGATTACAGCCGTATTACTC
CTACTCTCTCTACCAGTCCTCGCCGCAGGCATCACCATGCTCCTCACCGAC
>SRAtop20-Gallus_gallus-cox1
CGCATAAATAACATAAGCTTCTGACTCCTCCCTCCCTCCTTCCTTCTCCTACTAGCCTCA
TCTACCGTAGAAGCTGGGGCCGGCACAGGATGGACAGTTTACCCCCCTTTAGCCGGCAAC
CTAGCCCACGCTGGCGCATCAGTAGACCTAGCCATCTTTCAT---TACTTAGCAGGTGTT
TCCTCCATTCTAGGAGCCATCAACTTTATCACTACCATCATCAACATAAAACCCCCCGCA
CTGTCACAATACCAAACACCCCTATTCGTATGATCCGTCCTCATTACTGCCATCCTACTA
CTCCTCTCCTTACCCGTCCTAGCAGCTGGGATTACCATACTACTTACCGAC
>companion-Chrysemys_picta-BOLDABX2924
CGTATAAACAATATAAGTTTTTGACTTTTACCCCCTTCATTACTATTACTTCTAGCTTCA
TCAGGAATTGAAGCAGGCGCAGGTACAGGCTGAACTGTATACCCCCCATTAGCCGGAAAC
CTAGCCCACGCCGGTGCCTCTGTAGACCTAACTATCTTTTCTCTCCACTTAGCAGGGGTG
TCTTCAATTCTAGGAGCTATCAACTTCATTACTACAGCAATTAACATAAAATCCCCGGCT
ATATCACAATACCAAACACCCCTATTTGTATGATCAGTACTTATTACAGCTGTCCTATTA
TTACTATCACTACCAGTACTAGCTGCAGGTATCACTATACTATTAACAGAC
>focal-Caretta_caretta-BOLDAAB8364
CGTATAAACAACATAAGCTTTTGACTCTTACCTCCTTCATTATTACTACTTCTAGCATCA
TCAGGAATTGAAGCAGGCGCAGGCACAGGCTGAACAGTGTACCCCCCATTAGCTGGAAAC
CTAGCCCACGCCGGTGCTTCTGTAGATCTAACCATCTTCTCCCTCCACCTAGCCGGTGTG
TCTTCAATTTTAGGTGCTATCAACTTCATCACCACAGCAATCAACATAAAATCCCCTGCC
ATATCACAATACCAAACACCCTTATTCGTATGATCCGTACTAATTACAGCTGTCCTATTA
CTACTTTCTCTACCAGTACTCGCTGCAGGTATTACCATACTACTCACAGAC
>companion-Testudo_horsfieldii-cox1
CGCATGAATAATATAAGTTTCTGACTTCTACCACCATCCCTACTGCTACTGCTAGCCTCA
TCAGGAATTGAAGCAGGTGCAGGCACAGGTTGAACCGTATATCCACCACTAGCTGGAAAC
TTAGCCCATGCTGGCGCCTCCGTGGACCTAACTATTTTTTCCTTACACCTGGCAGGTGTC
TCATCAATTCTAGGGGCCATTAATTTTATTACTACAGCAATTAATATAAAACCCCCAACC
ATATCACAATACCAAACACCCCTATTCGTATGATCCGTACTTATTACAGCCGTCCTACTA
CTACTCTCACTACCAGTACTTGCTGCAGGTATCACCATACTACTTACAGAT
>SRAtop20-Oncorhynchus_mykiss-cox1
CGAATAAATAACATAAGCTTCTGACTCCTTCCTCCATCCTTTCTCCTCCTCCTGTCTTCA
TCAGGAGTTGAAGCCGGCGCGGGTACTGGATGAACAGTATACCCCCCTCTAGCCGGCAAC
CTCGCCCACGCAGGAGCCTCTGTTGATTTAACTATCTTCTCCCTTCATTTAGCTGGAATC
TCCTCAATTTTAGGAGCCATTAATTTTATTACGACCATTATTAACATAAAACCTCCAGCC
ATCTCTCAGTACCAAACCCCCCTATTCGTTTGAGCCGTGCTAGTTACTGCTGTCCTTCTG
TTACTTTCCCTCCCCGTCCTGGCAGCAGGCATTACTATGTTACTTACAGAC
>SRAtop20-Gasterosteus_aculeatus-cox1
CGAATAAACAACATGAGCTTCTGATTGCTCCCACCCTCTTTCTTACTTCTCCTTGCCTCT
TCAGGAGTTGAAGCTGGTGCAGGAACGGGGTGAACAGTTTATCCACCCCTCTCTGGGAAC
CTCGCCCATGCAGGTGCTTCGGTAGACCTAACAATCTTTTCACTCCATCTTGCTGGTATC
TCATCAATTCTGGGGGCAATCAACTTCATTACCACAATTATTAACATGAAACCTCCCGCT
ATTTCTCAGTACCAAACACCCCTTTTCGTCTGATCTGTGCTCATCACTGCAGTCCTTCTC
CTCCTATCCCTGCCCGTCCTTGCAGCCGGAATCACTATGCTTTTAACAGAC
>focal-Iguana_iguana-NC_002793
CGAATAAACAACATAAGCTTCTGACTCCTACCCCCGTCCTTTCTGCTCCTCTTAGCCTCC
TCTGGCATTGAGGCCGGAGCCGGTACAGGCTGAACTGTTTACCCCCCACTAGCGGGCAAC
CTAGCACATGCAGGCGCCTCAGTAGACCTTACAATTTTCTCCCTCCACCTGGCCGGAATC
TCATCCATCCTAGGAGCAATCAACTTTATCACAACATCTATCAACATAAAACCCCCCACA
ATAACCCAGTATCAAACACCCTTGTTTGTCTGATCCGTACTAATTACGGCCGTACTACTT
CTGCTATCTCTACCCGTCCTAGCAGCAGGTATTACAATACTACTCACCGAC
>companion-Lepidosiren_paradoxa-cox1
CGGCTCAATAACATAAGTTTTTGACTTCTTCCTCCTGCTTTTTTATTATTATTAGCCGGT
TCAGGAGTAGAAGCCGGTGCAGGCACAGGCTGAACAGTCTATCCCCCACTTGCAGGCAAC
CTTGCCCATGCCGGGGCCTCAGTAGACTTAACTATCTTCTCTCTTCACCTAGCCGGAATA
TCATCAATTCTTGGATCAATTAATTTTATTACAACAGTAATTAATATAAAACCTCCAGCA
GCATCCCAATTTCAAACTCCCCTATTTATTTGATCCGTAATAATCACTACAGTTCTACTT
CTTCTCTCTTTACCTGTATTAGCAGCTGGAATTACTATACTTCTAACAGAC
>companion-Tetracerus_quadricornis-cox1
CGTATAAATAACATAAGCTTTTGACTCCTCCCTCCCTCTTTCCTGCTGCTTCTAGCATCA
TCTATAGTTGAAGCCGGAGCAGGAACAGGTTGAACCGTATATCCCCCTCTAGCAGGCAAC
CTAGCCCACGCAGGAGCCTCAGTAGACCTGACTATTTTCTCTCTACATTTAGCAGGTGTC
TCCTCAATTCTAGGGGCTATTAATTTTATTACAACAATTATCAATATAAAACCACCTGCA
ATATCACAATATCAAACTCCCTTATTTGTATGATCCGTAATGATTACTGCCGTCCTACTA
CTCCTCTCACTTCCTGTACTAGCAGCAGGCATTACAATACTATTAACAGAT
>SRAtop20-Bos_taurus-cox1
CGAATAAATAATATAAGCTTCTGACTCCTCCCTCCCTCATTCCTACTACTCCTCGCATCC
TCTATAGTTGAAGCTGGGGCAGGAACAGGCTGAACCGTGTACCCTCCCTTAGCAGGCAAC
CTAGCCCATGCAGGAGCTTCAGTAGATCTAACCATTTTCTCTTTACACTTAGCAGGAGTT
TCCTCAATTTTAGGAGCCATCAACTTCATTACAACAATTATCAACATAAAGCCCCCCGCA
ATGTCACAATACCAAACCCCTCTGTTCGTATGATCCGTAATAATTACCGCCGTACTACTA
CTACTCTCGCTCCCTGTATTAGCAGCCGGCATCACAATGCTATTAACAGAC
>companion-Bubalus_depressicornis-cox1
CGAATGAACAACATAAGCTTCTGGCTCCTCCCTCCCTCTTTCCTACTACTTCTAGCATCA
TCCATAGTTGAAGCTGGAGCAGGGACAGGTTGAACCGTATACCCCCCTTTAGCAGGTAAC
CTAGCCCACGCAGGAGCCTCGGTGGATCTAACCATCTTCTCTCTACACTTGGCAGGTGTC
TCCTCAATCTTAGGGGCTATTAATTTTATTACAACAATTATCAACATAAAACCTCCTGCA
ATATCACAATACCAAACCCCTTTATTCGTGTGATCCGTAATAATCACCGCCGTGCTATTA
CTCCTTTCACTTCCTGTGCTAGCAGCTGGCATTACAATGCTACTAACAGAT
>focal-Lepus_granatensis-NC_024042
CGAATAAACAATATAAGCTTTTGACTCCTCCCACCATCTTTCCTTCTTTTATTAGCCTCA
TCTATAGTAGAAGCTGGTGCAGGGACTGGTTGAACTGTCTATCCACCACTGGCTGGCAAC
TTAGCTCATGCAGGGGCCTCAGTTGACCTTACTATCTTTTCCCTACACTTAGCCGGAGTT
TCATCTATTTTAGGGGCTATTAATTTTATTACTACTATTATTAACATAAAACCTCCCGCT
ATATCTCAGTACCAAACACCCCTATTTGTATGATCCGTTCTCATTACAGCTGTGCTTCTA
CTTCTCTCCTTACCAGTTTTAGCTGCCGGCATTACAATACTTTTAACAGAC
>focal-Lepus_americanus-NC_024043
CGAATAAACAATATAAGTTTTTGACTTCTCCCCCCATCTTTTCTTCTCTTACTAGCATCC
TCTATAGTTGAAGCAGGCGCAGGGACTGGTTGAACTGTTTACCCGCCCTTAGCTGGTAAT
TTAGCTCATGCAGGGGCCTCAGTAGACCTTACTATCTTTTCCCTGCACTTAGCAGGAGTT
TCGTCTATTCTAGGGGCTATTAATTTTATTACGACCATTATTAATATAAAACCCCCCGCT
ATATCTCAATATCAAACGCCTCTATTTGTATGGTCCGTTCTTATTACAGCTGTGCTTCTG
CTCCTCTCTCTACCAGTTTTAGCTGCCGGCATCACAATACTTTTAACAGAC
>SRAtop20-Canis_lupus-cox1
CGAATAAATAACATGAGCTTCTGACTCCTTCCTCCATCCTTTCTTCTACTATTAGCATCT
TCTATGGTAGAAGCAGGTGCAGGAACGGGATGAACCGTATACCCCCCACTGGCTGGCAAT
CTGGCCCATGCAGGAGCATCCGTTGACCTTACAATTTTCTCCTTACACTTAGCCGGAGTC
TCTTCTATTTTAGGGGCAATTAATTTCATCACTACTATTATCAACATAAAACCCCCTGCA
ATATCCCAGTATCAAACTCCCCTGTTTGTATGATCAGTACTAATTACAGCAGTTCTACTC
TTACTATCCCTGCCTGTACTGGCTGCTGGAATTACAATACTTTTAACAGAC
>SRAtop20-Mus_musculus-cox1
CGAATAAATAATATAAGTTTTTGACTTCTACCACCATCATTTCTCCTTCTCCTAGCATCA
TCAATAGTAGAAGCAGGAGCAGGAACAGGATGAACAGTCTACCCACCTCTAGCCGGAAAT
CTAGCCCATGCAGGAGCATCAGTAGACCTAACAATTTTCTCCCTTCATTTAGCTGGGGTG
TCGTCTATTTTAGGTGCAATTAATTTTATTACCACCATTATCAACATGAAACCCCCAGCC
ATAACACAATATCAAACTCCACTATTTGTCTGATCCGTACTTATTACAGCCGTGCTACTC
CTATTATCACTACCAGTACTAGCCGCAGGCATTACTATACTACTAACAGAC
>SRAtop20-Rattus_norvegicus-cox1
CGAATAAATAACATAAGCTTTTGACTGCTTCCTCCATCATTTCTACTCCTTTTAGCATCC
TCCATAGTAGAAGCTGGAGCTGGAACAGGATGAACAGTATATCCCCCCTTAGCCGGAAAC
CTAGCCCATGCTGGGGTATCCGTAGATTTAACTATTTTTTCCCTCCACCTAGCCGGGGTG
TCTTCTATCTTAGGAGCTATCAACTTTATCACCACTATCATTAATATAAAACCCCCTGCT
ATAACCCAATATCAGACACCTCTCTTTGTATGATCCGTACTAATTACAGCCGTCCTACTA
CTTCTCTCACTGCCAGTATTAGCAGCAGGTATCACTATACTCCTTACAGAC
>SRAtop20-Equus_caballus-cox1
CGAATAAACAACATAAGCTTCTGATTACTTCCCCCATCATTCCTACTTCTTCTCGCTTCC
TCAATAATTGAAGCAGGTGCCGGAACAGGCTGAACCGTATATCCTCCTCTAGCTGGAAAT
CTGGCGCATGCAGGAGCCTCTGTTGACTTAACCATTTTCTCTCTCCACCTAGCTGGGGTG
TCCTCGATTTTAGGTGCCATCAACTTTATTACCACAATCATTAACATAAAACCACCAGCC
CTATCCCAATATCAAACCCCCCTATTCGTTTGATCTGTCCTTATTACGGCAGTACTCCTT
CTCCTAGCCCTCCCGGTCCTAGCAGCAGGCATTACCATGCTTCTCACAGAC
>SRAtop20-Sus_scrofa-cox1
CGTATAAACAACATAAGTTTCTGACTACTTCCACCATCCTTCCTATTACTTCTGGCATCC
TCAATAGTAGAAGCCGGAGCGGGTACTGGATGAACTGTATACCCACCTTTAGCTGGAAAC
TTAGCCCATGCAGGGGCTTCAGTTGATTTAACAATTTTCTCCCTACACCTTGCAGGTGTA
TCATCAATCCTAGGGGCTATTAATTTCATTACCACAATTATTAACATAAAACCCCCCGCA
ATGTCTCAATACCAAACACCCCTGTTTGTCTGATCAGTACTAATCACAGCCGTACTACTT
CTACTATCCCTGCCAGTTCTAGCAGCTGGCATTACTATACTACTGACAGAC
>SRAtop20-Macaca_mulatta-cox1
CGTCTAAACAATATGAGCTTCTGACTCCTCCCCCCTTCTTTCCTGCTACTAATAGCATCC
GCCGTGGTAGAAGCTGGCGCCGGAACAGGCTGAACAGTATACCCCCCTCTAGCAGGAAAC
TTCTCCCACCCAGGAGCTTCTGTAGATTTAGTCATCTTCTCTCTTCACCTAGCAGGTATT
TCCTCTATCTTAGGAGCCATCAACTTCATTACCACCATTATCAACATAAAACCCCCCGCA
GTATCCCAATACCAAACCCCTTTATTTGTCTGATCAATCTTAATCACAGCAATCCTTCTA
CTCCTCTCTCTACCAGTTCTAGCCGCCGGCATTACCATGCTACTAACAGAT
>SRAtop20-Chlorocebus_sabaeus-cox1
CGTCTAAATAATATGAGCTTCTGACTTCTTCCCCCCTCCTTCCTGCTGCTAATGGCATCA
ACCATAATCGAGGCTGGCGCTGGAACAGGTTGAACAGTATACCCCCCCTTAGCAGGAAAC
CTCTCTCACCCAGGGGCCTCCGTAGACTTAGTTATTTTCTCCCTCCACCTAGCAGGAGTT
TCCTCTATCCTGGGGGCTATCAACTTCATTACCACCATTATCAACATGAAGCCCCCCGCC
ATATCCCAGTATCAAACCCCGTTATTTGTCTGATCTGTCCTAATCACAGCAATCCTACTA
CTCCTCTCCCTGCCAGTCTTAGCTGCCGGCATTACTATACTATTAACAGAC
>SRAtop20-Homo_sapiens-cox1
CGCATAAACAACATAAGCTTCTGACTCTTACCTCCCTCTCTCCTACTCCTGCTCGCATCT
GCTATAGTGGAGGCCGGAGCAGGAACAGGTTGAACAGTCTACCCTCCCTTAGCAGGGAAC
TACTCCCACCCTGGAGCCTCCGTAGACCTAACCATCTTCTCCTTACACCTAGCAGGTGTC
TCCTCTATCTTAGGGGCCATCAATTTCATCACAACAATTATCAATATAAAACCCCCTGCC
ATAACCCAATACCAAACGCCCCTCTTCGTCTGATCCGTCCTAATCACAGCAGTCCTACTT
CTCCTATCTCTCCCAGTCCTAGCTGCTGGCATCACTATACTACTAACAGAC
>focal-Reticulitermes_flavipes-IS13mitochondrion
CGAATAAACAACATAAGATTTTGATTACTCCCACCATCATTAACACTACTACTTACTAGC
AGAACAGTAGAAAGTGGAGCAGGGACAGGATGAACAGTTTACCCCCCTCTTGCGAGAGGT
ATTGCCCACGCAGGAGCATCCGTAGACTTAGCCATCTTCTCCTTACATCTAGCAGGTGTT
TCATCAATTTTGGGAGCAGTAAATTTTATCTCAACAACAATTAACATAAAGCCAAAAAAT
ATAAAACCCGAGCGAATTCCACTATTCGTATGATCCGTCGCCATCACAGCCCTACTCCTT
CTATTATCCCTGCCAGTACTGGCCGGAGCAATCACTATGTTATTAACCGAC
>focal-Reticulitermes_grassei-RETGRAmitochondrion
CGAATAAACAACATAAGATTCTGACTACTCCCACCATCACTAACACTTCTACTTACTAGT
AGAACAGTAGAAAGTGGTGCAGGGACAGGGTGGACAGTTTACCCCCCTCTTGCAAGAGGT
ATTGCCCACGCTGGGGCATCCGTAGACTTGGCCATCTTCTCCTTACACCTAGCAGGTGTA
TCATCAATCCTGGGAGCAGTAAACTTTATCTCAACAACAATCAACATAAAACCAAAAAAT
ATAAAACCTGAACGAATTCCACTATTTGTATGATCTGTCGCCATCACAGCCCTACTTCTA
CTACTGTCCCTGCCAGTGTTGGCCGGAGCAATCACCATGCTATTAACCGAC
>SRAtop20-Drosophila_melanogaster-cox1
CGAATAAATAATATAAGATTTTGACTACTACCTCCTGCTCTTTCTTTACTATTAGTAAGT
AGAATAGTTGAAAATGGAGCTGGAACAGGATGAACTGTTTATCCACCTTTATCCGCTGGA
ATTGCTCATGGTGGAGCTTCAGTTGATTTAGCTATTTTTTCTCTACATTTAGCAGGGATT
TCTTCAATTTTAGGAGCTGTAAATTTTATTACAACTGTAATTAATATACGATCAACAGGA
ATTTCATTAGATCGTATACCTTTATTTGTTTGATCAGTAGTTATTACTGCTTTATTATTA
TTATTATCACTTCCAGTACTAGCAGGAGCTATTACTATATTATTAACAGAT
>SRAtop20-Anopheles_gambiae-cox1
CGAATAAATAATATAAGATTTTGAATGCTTCCTCCTTCATTAACACTTTTAATTTCTAGT
AGTATAGTAGAAAACGGGGCTGGAACAGGATGAACTGTTTATCCTCCTCTATCTTCTGGA
ATTGCTCATGCTGGAGCTTCAGTAGATTTAGCAATTTTTTCTCTTCATTTAGCAGGAATT
TCTTCTATTTTAGGAGCAGTAAATTTTATTACAACAGTAATTAATATACGGTCTCCAGGA
ATTACATTAGATCGAATACCATTATTTGTTTGATCGGTAGTTATTACAGCAGTATTATTA
TTATTATCATTACCAGTATTAGCAGGAGCTATTACTATATTATTAACTGAT
>focal-Reticulitermes_flavipes-AY572864
CGAATAAACAACATAAGATTTTGATTACTCCCACCGTCATTAACATTACTACTTACTAGC
AGAACAGTAGAAAGTGGAGCAGGGACAGGATGAACAGTCTACCCCCCTCTTGCGAGAGGT
ATTGCCCATGCAGGAGCATCCGTAGACTTAGCCATCTTCTCCTTACATCTAGCAGGTGTT
TCATCAATTTTGGGAGCAGTAAATTTTATCTCAACAACAATTAACATAAAACCAAAAAAT
ATAAAACCCGAACGAATTCCACTATTCGTATGATCAGTCGCCATCACAGCTCTACTCCTA
CTATTATCCCTGCCAGTACTAGCCGGAGCAATCACTATGTTATTAACCGAC
>focal-Messor_capitatus-BOLDAAC0852
CGTATAAATAATATAAGTTTTTGGCTTCTCCCTCCTTCTCTTTCCCTTTTAATTATAAGA
AGTTTTATTAATAATGGAGTAGGAACAGGATGAACTATTTATCCCCCATTAGCTTCTAAT
GTATTCCATTCTGGAGCCTCAGTTGATTTATCTATTTTTTCTCTTCATATTGCTGGTATG
TCTTCTATTTTAGGGGCTATTAATTTTATTTCAACTATTTTAAATATACATCATATTAAT
CTAACTATAGAAAAAATTCCTTTATTAGTATGATCTATTTTAATTACTGCAATTTTACTT
TTATTAGCCCTACCTGTTCTTGCAGGAGCTATTACTATATTATTAACAGAT
>focal-Messor_bouvieri-cox1
CGTATAAATAATATAAGATTTTGACTACTTCCCCCTTCTCTCTCCCTTCTTATTATAAGA
AGATTTATTAATAGAGGAGTCGGAACAGGATGAACTATTTATCCACCTTTAGCTTCTAAT
ATCTTTCATTCTGGCCCATCAGTAGATTTATCTATTTTTTCATTACACATTGCAGGTATG
TCATCAATTTTAGGGGCTATTAATTTTATTTCAACTATTTTAAATATACATCATATTAAC
TTAACTATAGAAAAAATTCCTTTATTAGTTTGATCTATTTTAATTACTGCTATTCTCCTT
TTATTAGCTTTACCAGTTCTTGCAGGAGCAATTACAATATTATTAACAGAC
>focal-Crassostrea_angulata-BOLDACH3409
CGATTAAATGCATTTAGATTTTGAGTTTTGCCAGGGTCTCTTTATCTTATGCTTATGTCT
AACATCGTAGAAAACGGAGTTGGGGCAGGGTGAACAATTTACCCTCCTTTATCAACTTAC
TCTTATCAT---GGAGTTTGTATAGACCTTGCAATTTTAAGCCTTCACCTTGCCGGTATT
AGCTCTATTTTCAGGTCAATTAATTTTATAGTAACGATTAGAAATATGCGA------TCT
GTTGGGGGCCATTTACTAGCACTATTTCCTTGATCTATTAAGGTTACTTCATTCTTGCTT
TTGACTACTCTCCCAGTGTTAGCTGGAGGTCTTACTATGCTTTTGACTGAT
>companion-Calyptraea_mamillaris-BOLDAAW8040
CGTTTAAATAATATAAGATTTTGACTCCTTCCACCTGCTCTCTTACTACTTTTATCATCA
GCTGCAGTAGAAAGGGGTGTAGGAACAGGATGAACTGTTTACCCTCCCTTATCAGGAAAC
TTAGCTCATGCAGGAGGTTCTGTAGATCTTGCAATTTTTTCATTACATTTAGCAGGTGCT
TCTTCAATTTTAGGAGCTGTAAATTTTATTACAACTGTAATTAATATACGATGAAATGGC
CTTCAATTTGAACGACTTCCACTATTTGTATGATCAGTTAAAATTACTGCAGTCTTACTT
CTACTTTCTTTACCTGTGCTTGCAGGGGCTATTACGATACTTCTAACAGAT
>focal-Lasius_niger-GQ503248
CGTATAAATAATATAAGATTTTGACTTTTACCCCCTTCAATTTCTCTCCTTCTTTTAAGA
AATTTTATTAATGATGGAGTAGGAACAGGATGAACTGTTTATCCTCCATTAGCTTCTAAT
ATTTTTCATAATGGTCCCTCAGTTGATTTAACTATTTTTTCTCTTCATATTGCTGGAATA
TCTTCTATTCTAGGAGCTATCAATTTTATTTCAACTATTATAAATATACATCATAAAAAT
TTTTCTATCGATAAAATTCCCTTACTTGTATGATCAATTTTAATCACTGCAATTTTATTA
CTTTTATCCCTCCCAGTTCTTGCAGGAGCTATCACTATACTTCTAACTGAC
>focal-Lasius_niger-JQ070057
CGTATAAATAATATAAGATTTTGACTTTTACCCCCTTCAATTTCTCTCCTTCTTTTAAGA
AATTTTATTAATGACGGAGTAGGAACAGGATGAACTGTTTATCCTCCATTAGCTTCTAAT
ATTTTTCATAATGGTCCCTCAGTTGATTTAACTATTTTTTCTCTTCATATTGCTGGAATA
TCTTCTATTCTAGGAGCTATCAATTTTATTTCAACTATTATAAATATACATCATAAAAAT
TTTTCTATCGATAAAATTCCCTTACTTGTATGATCAATTTTAATCACTGCAATTTTATTA
CTTTTATCCCTCCCAGTTCTTGCAGGAGCTATCACTATACTTCTAACTGAC
>companion-Kallima_paralekta-BOLDAAX0520
CGAATAAACAATATAAGATTTTGATTGCTACCCCCATCATTAATCTTATTAATTTCTAGT
AGAATTGTAGAAAATGGAGCAGGAACAGGATGAACAGTTTACCCCCCACTTTCATCTAAT
ATTGCTCACGGAGGATCATCTGTTGACTTAGCAATTTTTTCTTTACATTTAGCGGGAATT
TCTTCAATTTTAGGAGCAATTAATTTTATTACTACAATTATTAATATACGAGTTAATAAT
ATATCTTTTGACCAAATACCATTATTTGTGTGAGCTGTGGGTATTACAGCTTTATTACTT
CTTTTATCTTTACCTGTATTAGCGGGAGCAATTACCATACTTCTTACTGAT
>companion-Ochlodes_venata-BOLDABY8979
CGAATAAATAATATAAGTTTTTGAATGCTACCTCCTTCATTAACTTTATTAATTTCTAGA
AGAATTGTAGAAAATGGTGCAGGAACAGGTTGAACAGTTTATCCCCCTTTATCTTCTAAT
ATTGCCCATCAAGGATCTTCTGTTGACTTAGCAATTTTTTCTCTTCACTTAGCTGGAATT
TCATCTATTTTAGGAGCTATTAATTTTATTACTACAATTATTAATATACGAATTAAAAAT
TTATCATTTGATCAAATACCTTTATTTGTATGATCTGTAGGTATTACAGCTTTATTATTA
CTTTTATCTTTACCTGTTTTAGCTGGCGCTATTACTATATTACTTACTGAT
>focal-Maniola_jurtina-BOLDAAA7785
CGAATAAATAATATAAGTTTTTGACTACTTCCCCCTTCCTTAGTTTTATTAATTTCAAGT
AGTATTGTTGAAAATGGAGCTGGAACAGGATGNACAGTTTATCCTCCACTTTCCTCTAAT
ATTGCTCACGGTGGATCATCTGTTGATTTAGCAATTTTTTCTTTACATTTAGCTGGAATT
TCATCAATTTTAGGAGCTATTAATTTTATCACAACAATTATTAATATACGAATTAATAAT
ATATCTTATGACCAAATACCCTTATTTGTTTGAGCTGTTGGAATTACAGCCTTATTATTA
TTACTTTCATTACCAGTATTAGCAGGAGCTATTACCATACTTCTTACAGAT
>companion-Hyponephele_sifanica-cox1
CGAATAAATAATATAAGATTTTGACTTTTACCCCCTTCCTTAATTTTATTAATCTCAAGA
AGTATCGTAGAAAATGGAGCAGGTACTGGATGAACTGTTTACCCCCCCTTATCTTCAAAT
ATTGCCCATGGAGGAGCTTCTGTTGATTTAGCTATTTTTTCTTTACATTTAGCGGGTATT
TCCTCAATTCTAGGAGCTATTAATTTTATTACAACAATTATTAATATACGAGTTAATAAT
ATATCTTATGATCAAATACCCCTATTTGTTTGAGCAGTAGGAATTACAGCCTTATTATTA
TTATTATCTTTACCAGTTTTAGCTGGAGCTATTACAATACTTCTTACAGAT
>focal-Formica_fusca-FJ943567
CGTATAAATAATATAAGATTTTGACTTTTACCTCCTTCCATCACTCTATTACTTTTAAGA
AACTTTATTAATGATGGTACTGGAACTGGATGAACTATCTACCCTCCTTTAGCTTCAAAT
ATTTTTCATAATGGACCTTCTGTAGACTTAACAATTTTTTCTCTTCATATTGCCGGTATA
TCATCTATTTTAGGAGCTATTAATTTTATTTCAACAATTCTTAATATACATCATAAAAAT
TTTTCTATTGATAAAATTCCCCTACTTGTATGATCTATCTTAATCACTGCAATTTTACTT
TTATTATCCCTTCCCGTTTTAGCTGGGGCTATTACAATATTATTAACTGAC
>companion-Junonia_lemonias-BOLDABZ7487
CGAATAAATAATATAAGATTTTGATTATTACCCCCATCATTAGTATTATTAATTTCTAGT
AGAATTGTAGAAAATGGAGCAGGAACAGGATGAACAGTGTACCCCCCACTCTCATCTAAT
ATTGCCCACGGAGGATCTTCAGTTGATTTAGCAATTTTCTCTCTTCATTTAGCAGGAATT
TCTTCTATTTTAGGAGCTATTAATTTTATTACAACAATTATTAATATACGAGTAAATGGT
ATATCTTTTGATCAAATACCTTTATTTGTTTGAGCTGTAGGAATTACAGCATTATTATTA
GTTCTTTCTTTACCAGTATTAGCTGGAGCTATTACCATACTTTTAACAGAT
>companion-Junonia_hierta-BOLDABZ6191
CGAATAAATAATATAAGATTTTGATTATTACCCCCATCATTAGTATTATTAATTTCTAGA
AGAATTGTAGAAAATGGAGCAGGAACAGGATGAACAGTGTACCCCCCACTCTCATCTAAT
ATTGCTCATGGAGGATCTTCAGTTGATTTAGCAATTTTTTCCCTTCATCTAGCAGGAATT
TCTTCCATTTTAGGAGCTATTAATTTTATTACAACAATTATTAATATACGAGTAAATGGA
ATATCCTTTGATCAAATACCTTTATTTGTTTGAGCTGTAGGAATTACAGCATTATTATTA
GTTCTTTCTTTACCTGTATTAGCTGGAGCTATTACCATACTTTTAACAGAT
>companion-Junonia_hierta-BOLDABZ7488
CGAATAAATAATATAAGATTTTGACTATTACCCCCATCATTAGTATTATTAATTTCTAGA
AGAATTGTAGAAAATGGAGCAGGAACAGGATGAACAGTGTACCCCCCACTTTCATCTAAT
ATTGCTCACGGAGGATCCTCAGTTGATTTAGCAATTTTCTCCCTTCATTTAGCAGGAATT
TCTTCTATTTTAGGAGCTATTAATTTTATTACAACAATTATTAATATACGAGTAAATGGA
ATATCTTTTGATCAAATACCTTTATTTGTTTGAGCTGTAGGAATTACAGCATTACTATTA
GTTCTTTCTTTACCGGTATTAGCTGGAGCTATTACTATACTTTTAACAGAT
>focal-Melitaea_parthenoides-BOLDAAC1025
CGAATAAATAATATAAGATTCTGATTACTTCCCCCATCATTAATTTTATTAATTTCCAGA
AGAATTGTAGAAAATGGAGCAGGAACAGGATGAACAGTTTATCCCCCACTTTCATCTAAT
ATTGCTCATAGAGGATCATCCGTTGATTTAGCAATTTTTTCATTACATTTAGCTGGAATC
TCCTCAATTTTAGGAGCTATTAACTTTATCACTACAATTATTAATATACGTATTAATAAT
ATATCATTTGATCAAATACCTCTATTTGTATGAGCTGTAGGAATCACAGCTCTTTTATTA
TTATTATCTTTACCAGTATTAGCTGGAGCAATTACTATACTTCTTACTGAT
>companion-Kallima_inachus-BOLDAAI8007
CGAATAAATAATATAAGATTTTGATTACTACCCCCATCATTAATCTTATTAATTTCTAGT
AGAATTGTAGAAAATGGAGCAGGAACAGGATGAACAGTTTACCCCCCACTTTCATCTAAT
ATTGCCCATGGAGGATCATCTGTTGATCTAGCAATTTTTTCTTTACATTTAGCGGGAATT
TCTTCAATTTTAGGAGCAATTAATTTTATTACTACAATTATTAATATACGAGTTAATAAT
ATATCCTTTGATCAAATACCATTATTTGTATGAGCTGTAGGTATTACAGCTTTATTACTT
CTTTTATCTTTACCTGTATTAGCAGGAGCAATTACAATACTCCTTACTGAT
>focal-Euphydryas_aurinia-BOLDAAA7508
CGAATAAATAATATAAGATTTTGATTGCTACCCCCTTCATTAATATTATTAATTTCTAGT
AGAATTGTAGAAAATGGAGCAGGAACAGGATGAACAATTTACCCCCCTCTTTCTTCCAAT
ATCGCCCATAGAGGATCTTCTGTTGATTTAGCAATTTTCTCTTTACATTTAGCTGGAATT
TCATCTATTTTAGGAGCTATTAATTTTATTACAACAATTATCAATATACGTATCAATAAT
ATATCTTTTGATCAAATACCTTTATTCGTTTGAGCAGTAGGTATTACAGCCCTTCTTTTA
TTATTATCACTCCCAGTATTAGCTGGAGCTATTACTATACTTCTTACTGAT
>companion-Ochlodes_ochracea-BOLDAAK3188
CGAATAAATAATATAAGTTTTTGATTATTACCTCCTTCATTAACTTTATTGATTTCAAGA
AGAATTGTAGAAAATGGGGCAGGAACAGGTTGAACAGTTTACCCCCCTCTTTCCTCAAAT
ATTGCTCATCAGGGGTCTTCTGTTGATTTAGCAATCTTTTCTCTTCATTTAGCTGGAATT
TCCTCTATTTTAGGGGCTATTAACTTTATTACAACAATCATTAATATACGAATTAAAAAT
TTATCATTTGATCAAATACCTTTATTTGTATGATCTGTAGGTATTACAGCTTTATTATTA
CTTTTATCTTTACCTGTTTTAGCTGGAGCTATTACAATATTACTTACTGAT
>focal-Pieris_rapae-BOLDABY6999
CGAATAAATAATATAAGATTTTGATTACTACCCCCTTCATTAACTTTATTAATTTCAAGA
AGAATTGTAGAAAATGGAGCAGGAACAGGATGAACAGTGTACCCCCCACTTTCTTCTAAT
ATTGCTCATAGAGGTTCTTCAGTAGATTTAGCCATTTTTTCATTACATTTAGCTGGAATT
TCTTCAATTTTAGGAGCAATTAATTTTATTACAACTATTATTAATATACGTATTAGAAAT
ATATCATTTGATCAAATACCTTTATTTGTTTGAGCCGTTGGAATTACAGCTTTACTTTTA
CTATTATCATTACCAGTTCTAGCAGGAGCCATTACAATACTTTTAACAGAC
>focal-Pieris_rapae-BOLDAAA2224
CGAATAAATAATATAAGATTTTGATTACTACCCCCTTCATTAACTTTATTAATTTCAAGA
AGAATTGTAGAAAATGGAGCAGGAACAGGATGAACAGTGTACCCCCCACTTTCTTCTAAT
ATTGCTCATAGAGGTTCTTCAGTAGATTTAGCCATTTTTTCATTACATTTAGCTGGAATT
TCTTCAATTTTAGGAGCAATTAATTTTATTACAACTATTATTAATATACGTATTAGAAAT
ATATCATTTGATCAAATACCTTTATTTGTTTGAGCTGTTGGAATTACAGCTTTACTTTTA
CTATTATCATTACCAGTTCTAGCAGGAGCCATTACAATACTTTTAACAGAC
>focal-Pontia_daplidice-BOLDAAA2225
CGAATAAATAATATAAGATTTTGATTACTACCCCCATCTTTAACTCTTTTAATTTCTAGC
AGAATTGTAGAAAATGGAGCAGGAACAGGATGAACAGTGTACCCCCCACTATCATCTAAT
ATTGCTCATAGAGGCTCATCTGTAGATTTAGCTATTTTTTCTTTACATTTAGCAGGTATT
TCCTCAATTTTAGGTGCAATTAATTTTATTACTACTATTATTAATATACGAATTAGAAAT
ATATCATTTGATCAAATACCCTTATTTGTATGAGCCGTAGGAATTACAGCATTACTTTTA
CTTCTATCTTTACCAGTATTAGCAGGAGCAATTACCATACTTTTAACTGAC
>companion-Coenonympha_tullia-BOLDAAA3563
CGAATAAATAATATAAGATTTTGACTTTTACCCCCCTCATTAATTTTGTTAATTTCAAGT
AGTATTGTTGAAAACGGAGCAGGAACAGGTTGAACTGTTTACCCCCCTCTTTCTTCTAAC
ATTGCTCATGGAGGATCCTCTGTTGACCTTGCTATTTTCTCCCTTCATTTAGCAGGAATT
TCCTCAATCTTAGGAGCTATTAATTTTATTTCTACAATTATTAACATACGAGTTAATGGA
ATATCTTATGATCAAATACCTTTATTTGTTTGAGCAGTTGGAATTACAGCTTTACTTTTA
TTACTTTCTTTACCTGTTTTAGCAGGAGCTATTACTATACTACTTACTGAC
>companion-Coenonympha_tullia-BOLDAAA3561
CGAATAAATAATATAAGATTTTGACTTTTACCCCCCTCATTAATTTTGTTAATTTCAAGT
AGTATTGTTGAAAATGGAGCAGGAACAGGTTGAACTGTTTACCCCCCTCTTTCTTCTAAC
ATTGCTCATGGAGGATCCTCTGTTGACCTTGCTATTTTCTCCCTTCATTTAGCAGGAATT
TCCTCAATCTTAGGAGCTATTAATTTTATTTCTACAATTATTAACATACGAGTTAATGGA
ATATCTTATGATCAAATACCTTTATTTGTTTGGGCAGTTGGAATTACAGCTTTACTTTTA
TTACTTTCTTTACCTGTTTTAGCAGGAGCTATTACTATACTACTTACTGAT
>companion-Triops_longicaudatus-BOLDACH7761
CGTTTAAATAATATAAGATTCTGATTATTACCCCCAGCTCTTACTTTATTATTATCAGGA
GGGGCTGTAGAAGGAGGTGCCGGAACAGGTTGAACAGTTTATCCTCCTTTATCGGGGGGA
ATTGCTCATGCAGGAGCATCCGTAGATCTGAGTATTTTTTCATTACACTTAGCCGGAGTT
TCATCAATTTTAGGAGCCATTAACTTTATCACAACAATCATTAATATACGAACTAGAGGT
ATATCTCTAGACCGAATCCCTTTATTTGTTTGAGCTGTAGGAATTACTGCTCTACTTCTT
TTATTATCACTTCCAGTATTAGCAGGAGCTATTACAATATTATTAACTGAC
>companion-Triops_longicaudatus-BOLDACH3815
CGTTTAAATAATATAAGATTCTGATTATTACCTCCAGCCCTTACTTTATTATTATCAGGG
GGTGCTGTAGAAGGAGGTGCCGGAACCGGTTGAACAGTTTATCCTCCTTTATCGGGAGGA
ATTGCTCATGCAGGAGCATCTGTAGATCTAAGTATTTTTTCATTACACTTGGCTGGAGTT
TCATCAATTTTAGGGGCTATTAACTTTATCACAACAATCATTAATATACGAACTAGAGGT
ATGTCTCTAGACCGAATCCCTTTATTTGTTTGAGCTGTAGGAATTACTGCTCTACTTCTT
CTACTGTCACTTCCAGTATTAGCAGGAGCTATCACAATATTATTAACAGAC
>companion-Triops_longicaudatus-BOLDACH3446
CGTTTAAATAATATAAGATTCTGATTATTACCTCCAGCCCTTACTTTATTATTATCAGGG
GGTGCTGTAGAAGGAGGTGCCGGAACCGGTTGAACAGTTTATCCTCCTTTATCGGGAGGA
ATTGCTCATGCAGGAGCATCTGTAGATCTAAGTATTTTTTCATTACACTTGGCTGGAGTT
TCATCAATTTTAGGGGCTATTAACTTTATCACAACAATCATTAATATACGAACTAGAGGT
ATGTCTCTAGACCGAATCCCTTTATTTGTTTGAGCTGTAGGAATTACTGCTCTACTTCTT
CTACTGTCACTTCCAGTATTAGCAGGAGCTATCACAATATTATTAACAGAC
>companion-Triops_longicaudatus-BOLDAAH0944
CGTTTAAATAATATAAGATTCTGATTATTACCTCCAGCCCTTACTTTATTATTATCAGGA
GGTGCTGTAGAAGGAGGTGCCGGGACAGGTTGAACAGTTTATCCTCCTTTATCGGGAGGA
ATTGCTCATGCAGGAGCATCCGTAGATCTAAGTATTTTTTCATTACACTTAGCTGGGGTT
TCATCAATTTTAGGGGCTATTAACTTTATCACAACAATCATTAATATACGAACTAGAGGT
ATGTCTCTAGACCGAATCCCTTTATTTGTTTGAGCTGTAGGAATTACTGCTTTACTTCTT
CTACTGTCACTTCCAGTGTTAGCAGGAGCTATTACAATATTATTAACAGAC
>companion-Pogonomyrmex_anzensis-cox1
CGAATAAATAATATAAGATTTTGACTCCTCCCTCCATCAATTTCCCTATTAATTTTAAGA
AATTTTATTGGAAGAGGAGTTGGAACTGGTTGAACTATTTATCCTCCCCTAGCTTCAAAT
ATTTTCCATAGAGGTCCTTCAATTGATATATCTATTTTCTCCTTGCACATTGCAGGTATA
TCATCAATTCTTGGAGCCATTAATTTCATTACAACAATTTTAAATATACATCATGCAAAC
TTTACTATAGATAAAATTCCTCTTCTAGTATGATCTATTCTCATTACCGCAGTACTTTTA
TTATTATCTCTTCCTGTACTTGCCGGAGCAATTACTATATTATTAACTGAT
>companion-Pogonomyrmex_magnacanthus-cox1
CGAATAAATAATATAAGATTTTGACTTCTTCCCCCTTCAATTTCCTTATTAATCTTAAGA
AACTTCATTGGAAGAGGAGTTGGGACTGGTTGAACTATTTATCCCCCTCTTGCCTCAAAT
ATTTTCCACAGAGGCCCTTCCGTTGATATATCAATCTTCTCTTTACATATTGCCGGTATA
TCATCAATTCTAGGAGCAATTAATTTTATTACAACAATTTTAAATATACATCACACAAAC
TTTACTATAGATAAAATTCCCCTTCTAGTATGATCAATCCTCATTACCGCAGTACTATTA
TTATTATCCCTTCCTGTACTTGCTGGAGCAATTACTATATTATTAACTGAT
>focal-Lasioglossum_calceatum-BOLDAAB0353
CGAATAAATAATATAAGGTTATGATTATTAATACCATCATTATTTATACTATTAATAAGA
AGATTATTATCATCAGGATCAGGAACTGGATGAACAATTTACCCACCATTATCTAACTCT
ACTTTTCATCCATCAATCTCAGTAGATTGCACAATTTTTTCATTACATATTGCAGGAATT
TCATCCATTATAGGAGCTATTAATTTTATTGTATCAATTATATTAATAAAAAATATATCT
ATTAACTATGACCAAATTCCTCTTTTTCCATGATCAGTAAAAATTACAGCCATTCTTCTT
CTACTATCATTACCAATTTTAGCTGGAGCCATTACAATACTTTTAACAGAT
>companion-Triops_cancriformis-BOLDAAA3943
CGCCTTAATAATATAAGATTCTGACTTCTTCCTCCCGCATTAACCTTATTATTATCAGGA
AGAGCTGTAGAAAGAGGAGCTGGAACAGGATGAACTGTTTATCCTCCTTTGTCAAGAGGC
ATTGCCCATGCTGGCGCCTCTGTCGATTTAAGAATCTTTTCACTTCATTTAGCAGGAATT
TCATCAATTTTAGGTGCCATTAACTTTATCACAACAATCATTAATATGCGAACTAGAGGA
ATATCTCTAGATCGGATCCCATTATTTGTGTGAGCGGTGGGAATTACTGCTCTTCTCCTT
TTACTGTCACTTCCTGTTCTAGCAGGAGCTATTACTATATTATTAACAGAC
>companion-Triops_cancriformis-BOLDAAA3942
CGCCTTAATAATATAAGATTCTGACTTCTTCCTCCCGCATTAACCTTATTATTATCAGGA
AGAGCTGTAGAAAGAGGAGCTGGAACAGGATGAACTGTTTATCCTCCTTTGTCAAGAGGC
ATTGCCCATGCTGGCGCCTCTGTCGATTTAAGAATCTTTTCACTTCATTTAGCAGGAATT
TCATCAATTTTAGGTGCCATTAACTTTATCACAACAATCATTAATATGCGAACTAGAGGA
ATATCTCTAGATCGGATCCCATTATTTGTGTGAGCGGTGGGAATTACTGCTCTTCTCCTT
TTACTGTCACTTCCTGTTCTAGCAGGAGCTATTACTATATTATTAACAGAC
>companion-Triops_cancriformis-BOLDAAA3941
CGCCTTAATAATATAAGATTCTGACTTCTTCCTCCCGCATTAACCTTATTATTATCAGGA
AGAGCTGTAGAAAGAGGAGCTGGAACAGGATGAACTGTTTATCCTCCTTTGTCAAGAGGC
ATTGCCCATGCTGGCGCCTCTGTCGATTTAAGAATCTTTTCACTTCATTTAGCAGGAATT
TCATCAATTTTAGGTGCCATTAACTTTATCACAACAATCATTAATATGCGAACTAGAGGA
ATATCTCTAGATCGGATCCCATTATTTGTGTGAGCGGTGGGAATTACTGCTCTTCTCCTT
TTACTGTCACTTCCTGTTCTAGCAGGAGCTATTACTATATTATTAACAGAC
>companion-Triops_cancriformis-BOLDAAA3940
CGCCTTAATAATATAAGATTCTGACTTCTTCCTCCCGCATTAACCTTATTATTATCAGGA
AGAGCTGTAGAAAGAGGAGCTGGAACAGGATGAACTGTTTATCCTCCTTTGTCAAGAGGC
ATTGCCCATGCTGGCGCCTCTGTCGATTTAAGAATCTTTTCACTTCATTTAGCAGGAATT
TCATCAATTTTAGGTGCCATTAACTTTATCACAACAATCATTAATATGCGAACTAGAGGA
ATATCTCTAGATCGGATCCCATTATTTGTGTGAGCGGTGGGAATTACTGCTCTTCTCCTT
TTACTGTCACTTCCTGTTCTAGCAGGAGCTATTACTATATTATTAACAGAC
>companion-Triops_mauritanicus-BOLDACB4228
CGTCTTAATAATATAAGATTCTGACTCCTTCCTCCTGCACTAACTCTACTATTATCAGGA
AGAGCTGTAGAAAGAGGAGCTGGAACAGGATGAACTGTGTATCCTCCCCTATCGGGAGGA
ATCGCGCACGCTGGCGCCTCTGTTGATTTAAGAATCTTTTCACTTCATTTAGCAGGAATT
TCATCAATTCTAGGAGCCATTAACTTTATCACAACAATCATTAATATGCGAACTAGAGGA
ATATCTCTAGATCGAATTCCTTTATTCGTGTGGGCTGTGGGAATTACCGCTCTTCTCCTT
TTATTATCACTCCCCGTTCTAGCAGGAGCCATTACAATATTATTAACAGAC
>companion-Triops_mauritanicus-BOLDACB4227
CGTCTTAATAATATAAGATTCTGACTCCTTCCTCCTGCACTAACTCTACTATTATCAGGA
AGAGCTGTAGAAAGAGGAGCTGGAACAGGATGAACTGTGTATCCTCCCCTATCGGGAGGA
ATCGCGCACGCTGGCGCCTCTGTTGATTTAAGAATCTTTTCACTTCATTTAGCAGGAATT
TCATCAATTCTAGGAGCCATTAACTTTATCACAACAATCATTAATATGCGAACTAGAGGA
ATATCTCTAGATCGAATTCCTTTATTCGTGTGGGCTGTGGGAATTACCGCTCTTCTCCTT
TTATTATCACTCCCCGTTCTAGCAGGAGCCATTACAATATTATTAACAGAC
>companion-Triops_mauritanicus-BOLDAAA3943
CGTCTTAATAATATAAGATTCTGACTCCTTCCTCCTGCACTAACTCTACTATTATCAGGA
AGAGCTGTAGAAAGAGGAGCTGGAACAGGATGAACTGTGTATCCTCCCCTATCGGGAGGA
ATCGCGCACGCTGGCGCCTCTGTTGATTTAAGAATCTTTTCACTTCATTTAGCAGGAATT
TCATCAATTCTAGGAGCCATTAACTTTATCACAACAATCATTAATATGCGAACTAGAGGA
ATATCTCTAGATCGAATTCCTTTATTCGTGTGGGCTGTGGGAATTACCGCTCTTCTCCTT
TTATTATCACTCCCCGTTCTAGCAGGAGCCATTACAATATTATTAACAGAC
>companion-Triops_granarius-BOLDAAA3940
CGTTTAAATAATATAAGATTTTGATTATTACCCCCTGCTCTTACTTTATTATTATCAGGA
GGGGCAGTTGAAGGGGGAGCAGGAACCGGATGAACAGTGTACCCCCCTCTTTCGGGGGGT
ATCGCTCATGCCGGTGCTTCCGTTGATTTAAGTATTTTTTCATTACATCTAGCAGGTGTT
TCTTCAATTTTAGGGGCCATTAACTTTATCACAACAATCATCAATATGCGAACTAGAGGT
ATATCTTTGGATCGAATTCCTTTATTCGTTTGAGCTGTAGGAATCACAGCCTTACTGCTA
CTTCTTTCCCTCCCTGTTTTAGCAGGAGCTATTACAATACTACTGACTGAT
>companion-Triops_granarius-BOLDACH2921
CGTTTAAATAATATAAGATTTTGATTATTACCCCCTGCTCTTACTTTATTATTATCAGGA
GGGGCAGTTGAAGGGGGAGCAGGAACCGGATGAACAGTGTACCCCCCTCTTTCGGGGGGT
ATCGCTCATGCCGGTGCTTCCGTTGATTTAAGTATTTTTTCATTACATCTAGCAGGTGTT
TCTTCAATTTTAGGGGCCATTAACTTTATCACAACAATCATCAATATGCGAACTAGAGGT
ATATCTTTGGATCGAATTCCTTTATTCGTTTGAGCTGTAGGAATCACAGCCTTACTGCTA
CTTCTTTCCCTCCCTGTTTTAGCAGGAGCTATTACAATACTACTGACTGAT
>companion-Triops_granarius-BOLDACQ3390
CGTTTAAATAATATAAGATTTTGATTATTACCCCCTGCTCTTACTTTATTATTATCAGGA
GGGGCAGTTGAAGGGGGAGCAGGAACCGGATGAACAGTGTACCCCCCTCTTTCGGGGGGT
ATCGCTCATGCCGGTGCTTCCGTTGATTTAAGTATTTTTTCATTACATCTAGCAGGTGTT
TCTTCAATTTTAGGGGCCATTAACTTTATCACAACAATCATCAATATGCGAACTAGAGGT
ATATCTTTGGATCGAATTCCTTTATTCGTTTGAGCTGTAGGAATCACAGCCTTACTGCTA
CTTCTTTCCCTCCCTGTTTTAGCAGGAGCTATTACAATACTACTGACTGAT
>companion-Triops_granarius-BOLDACQ4520
CGTTTAAATAATATAAGATTTTGATTATTACCCCCTGCTCTTACTTTATTATTATCAGGA
GGGGCAGTTGAAGGGGGAGCAGGAACCGGATGAACAGTGTACCCCCCTCTTTCGGGGGGT
ATCGCTCATGCCGGTGCTTCCGTTGATTTAAGTATTTTTTCATTACATCTAGCAGGTGTT
TCTTCAATTTTAGGGGCCATTAACTTTATCACAACAATCATCAATATGCGAACTAGAGGT
ATATCTTTGGATCGAATTCCTTTATTCGTTTGAGCTGTAGGAATCACAGCCTTACTGCTA
CTTCTTTCCCTCCCTGTTTTAGCAGGAGCTATTACAATACTACTGACTGAT
>companion-Triops_granarius-BOLDACQ4521
CGTTTAAATAATATAAGATTTTGATTATTACCCCCTGCTCTTACTTTATTATTATCAGGA
GGGGCAGTTGAAGGGGGAGCAGGAACCGGATGAACAGTGTACCCCCCTCTTTCGGGGGGT
ATCGCTCATGCCGGTGCTTCCGTTGATTTAAGTATTTTTTCATTACATCTAGCAGGTGTT
TCTTCAATTTTAGGGGCCATTAACTTTATCACAACAATCATCAATATGCGAACTAGAGGT
ATATCTTTGGATCGAATTCCTTTATTCGTTTGAGCTGTAGGAATCACAGCCTTACTGCTA
CTTCTTTCCCTCCCTGTTTTAGCAGGAGCTATTACAATACTACTGACTGAT
>companion-Triops_granarius-BOLDACQ4666
CGTTTAAATAATATAAGATTTTGATTATTACCCCCTGCTCTTACTTTATTATTATCAGGA
GGGGCAGTTGAAGGGGGAGCAGGAACCGGATGAACAGTGTACCCCCCTCTTTCGGGGGGT
ATCGCTCATGCCGGTGCTTCCGTTGATTTAAGTATTTTTTCATTACATCTAGCAGGTGTT
TCTTCAATTTTAGGGGCCATTAACTTTATCACAACAATCATCAATATGCGAACTAGAGGT
ATATCTTTGGATCGAATTCCTTTATTCGTTTGAGCTGTAGGAATCACAGCCTTACTGCTA
CTTCTTTCCCTCCCTGTTTTAGCAGGAGCTATTACAATACTACTGACTGAT
>companion-Triops_granarius-BOLDACH9554
CGTTTAAATAATATAAGATTTTGATTATTACCCCCTGCTCTTACTTTATTATTATCAGGA
GGGGCAGTTGAAGGGGGAGCAGGAACCGGATGAACAGTGTACCCCCCTCTTTCGGGGGGT
ATCGCTCATGCCGGTGCTTCCGTTGATTTAAGTATTTTTTCATTACATCTAGCAGGTGTT
TCTTCAATTTTAGGGGCCATTAACTTTATCACAACAATCATCAATATGCGAACTAGAGGT
ATATCTTTGGATCGAATTCCTTTATTCGTTTGAGCTGTAGGAATCACAGCCTTACTGCTA
CTTCTTTCCCTCCCTGTTTTAGCAGGAGCTATTACAATACTACTGACTGAT
>companion-Triops_cancriformis-BOLDAAA3939
CGTTTAAATAATATAAGATTTTGGCTATTACCACCCGCCCTTACTTTGCTATTATCGGGA
GGGGCAGTTGAAAGAGGGGCGGGAACAGGATGAACAGTATATCCACCTCTCTCAAGTGGT
ATCGCTCATGCTGGGGCTTCTGTTGATCTAAGTATTTTTTCATTACACCTAGCAGGTATT
TCTTCAATTTTAGGGGCTATTAACTTTATCACAACAATCATTAATATGCGAACAAGAGGT
ATATCTTTGGATCGAATCCCTTTATTCGTTTGAGCTGTAGGAATCACAGCTTTATTACTA
CTTCTTTCATTACCTGTTCTAGCAGGAGCTATTACAATATTACTAACTGAC
>companion-Triops_australiensis-BOLDACI0312
CGATTAAATAACATGAGATTCTGACTTCTCCCTCCAGCTCTTACTCTACTATTATCGGGG
GGTGCTGTAGAAGGGGGAGCCGGAACAGGTTGAACAGTTTACCCACCCCTATCAGGTGGG
ATTGCCCATGCAGGAGCATCGGTAGATTTAAGTATTTTTTCACTTCATCTAGCAGGTGTT
TCATCAATTTTAGGTGCCATTAACTTTATCACAACAATCATTAATATACGAACTAGAGGT
ATATCCTTAGACCGAATTCCTTTATTTGTGTGAGCCGTGGGAATTACCGCTTTACTACTT
CTTCTCTCTCTCCCTGTATTAGCAGGTGCTATTACCATATTATTAACTGAC
>companion-Triops_australiensis-BOLDACI0311
CGATTAAATAACATGAGATTCTGACTTCTCCCTCCAGCTCTTACTCTACTATTATCGGGG
GGTGCTGTAGAAGGGGGAGCCGGAACAGGTTGAACAGTTTACCCACCCCTATCAGGTGGG
ATTGCCCATGCAGGAGCATCGGTAGATTTAAGTATTTTTTCACTTCATCTAGCAGGTGTT
TCATCAATTTTAGGTGCCATTAACTTTATCACAACAATCATTAATATACGAACTAGAGGT
ATATCCTTAGACCGAATTCCTTTATTTGTGTGAGCCGTGGGAATTACCGCTTTACTACTT
CTTCTCTCTCTCCCTGTATTAGCAGGTGCTATTACCATATTATTAACTGAC
>companion-Triops_australiensis-BOLDACI0310
CGATTAAATAACATGAGATTCTGACTTCTCCCTCCAGCTCTTACTCTACTATTATCGGGG
GGTGCTGTAGAAGGGGGAGCCGGAACAGGTTGAACAGTTTACCCACCCCTATCAGGTGGG
ATTGCCCATGCAGGAGCATCGGTAGATTTAAGTATTTTTTCACTTCATCTAGCAGGTGTT
TCATCAATTTTAGGTGCCATTAACTTTATCACAACAATCATTAATATACGAACTAGAGGT
ATATCCTTAGACCGAATTCCTTTATTTGTGTGAGCCGTGGGAATTACCGCTTTACTACTT
CTTCTCTCTCTCCCTGTATTAGCAGGTGCTATTACCATATTATTAACTGAC
>companion-Triops_australiensis-BOLDACB5431
CGATTAAATAACATGAGATTCTGACTTCTCCCTCCAGCTCTTACTCTACTATTATCGGGG
GGTGCTGTAGAAGGGGGAGCCGGAACAGGTTGAACAGTTTACCCACCCCTATCAGGTGGG
ATTGCCCATGCAGGAGCATCGGTAGATTTAAGTATTTTTTCACTTCATCTAGCAGGTGTT
TCATCAATTTTAGGTGCCATTAACTTTATCACAACAATCATTAATATACGAACTAGAGGT
ATATCCTTAGACCGAATTCCTTTATTTGTGTGAGCCGTGGGAATTACCGCTTTACTACTT
CTTCTCTCTCTCCCTGTATTAGCAGGTGCTATTACCATATTATTAACTGAC
>companion-Triops_australiensis-BOLDAAF7031
CGATTAAATAACATGAGATTCTGACTTCTCCCTCCAGCTCTTACTCTACTATTATCGGGG
GGTGCTGTAGAAGGGGGAGCCGGAACAGGTTGAACAGTTTACCCACCCCTATCAGGTGGG
ATTGCCCATGCAGGAGCATCGGTAGATTTAAGTATTTTTTCACTTCATCTAGCAGGTGTT
TCATCAATTTTAGGTGCCATTAACTTTATCACAACAATCATTAATATACGAACTAGAGGT
ATATCCTTAGACCGAATTCCTTTATTTGTGTGAGCCGTGGGAATTACCGCTTTACTACTT
CTTCTCTCTCTCCCTGTATTAGCAGGTGCTATTACCATATTATTAACTGAC
>companion-Triops_australiensis-BOLDAAF7030
CGATTAAATAACATGAGATTCTGACTTCTCCCTCCAGCTCTTACTCTACTATTATCGGGG
GGTGCTGTAGAAGGGGGAGCCGGAACAGGTTGAACAGTTTACCCACCCCTATCAGGTGGG
ATTGCCCATGCAGGAGCATCGGTAGATTTAAGTATTTTTTCACTTCATCTAGCAGGTGTT
TCATCAATTTTAGGTGCCATTAACTTTATCACAACAATCATTAATATACGAACTAGAGGT
ATATCCTTAGACCGAATTCCTTTATTTGTGTGAGCCGTGGGAATTACCGCTTTACTACTT
CTTCTCTCTCTCCCTGTATTAGCAGGTGCTATTACCATATTATTAACTGAC
>companion-Triops_australiensis-BOLDACB5432
CGATTAAATAATATAAGATTCTGATTACTCCCTCCAGCTCTTACTCTATTATTATCAGGG
GGTGCTGTAGAAGGAGGGGCTGGAACAGGTTGAACAGTTTATCCCCCCTTATCAGGAGGA
ATTGCTCATGCAGGAGCATCAGTAGATTTAAGTATTTTTTCACTTCATCTAGCAGGTGTT
TCATCAATTTTAGGTGCTATTAACTTTATCACAACAATCATTAATATGCGAACTAGAGGT
ATATCCTTGGATCGAATTCCTTTATTTGTCTGAGCTGTAGGAATTACCGCATTGCTTCTT
CTTCTATCTCTTCCTGTCTTAGCGGGTGCTATTACTATACTATTAACGGAC
>focal-Melitaea_cinxia-BOLDAAA3801
CGAATAAATAATATAAGATTTTGATTACTTCCCCCATCATTAATATTATTAATTTCTAGA
AGAATTGTAGAAAATGGAGCAGGTACAGGGTGAACAGTTTATCCCCCACTTTCATCTAAC
ATCGCTCATAGAGGATCTTCTGTTGATTTAGCAATCTTTTCATTACATTTAGCTGGAATT
TCATCAATTTTAGGAGCTATTAATTTCATTACTACAATTATTAATATACGTATTAACAAT
ATATCATTCGACCAAATACCCCTATTTGTTTGAGCTGTAGGTATTACAGCAGTTTTACTA
CTTTTATCTTTACCAGTACTGGCCGGAGCAATTACAATACTTTTAACCGAT
>focal-Thymelicus_lineola-BOLDAAA6762
CGAATAAATAATATAAGATTTTGAATATTACCTCCATCTTTAATATTATTAATTTCAAGA
AGAATTGTAGAAAATGGTGCAGGAACTGGATGAACAGTTTACCCCCCTCTTTCTTCTAAT
ATTGCTCACCAAGGATCATCTGTTGATTTAGCAATTTTTTCACTTCATTTAGCAGGTATT
TCCTCAATTTTAGGAGCTATTAACTTTATTACTACAATTATTAATATACGAGTTAAAAAT
CTATCATTTGATCAAATACCTTTATTTGTCTGATCAGTAGGAATTACAGCATTATTATTA
TTATTATCTTTACCTGTATTAGCAGGAGCAATTACTATACTTCTTACTGAT
>focal-Thymelicus_lineola-BOLDAAA6760
CGAATAAATAATATAAGATTTTGAATATTACCTCCATCTTTAATATTATTAATTTCAAGA
AGAATTGTAGAAAATGGTGCAGGAACTGGATGAACAGTTTACCCCCCTCTTTCTTCTAAT
ATTGCTCACCAAGGATCATCTGTTGATTTAGCAATTTTTTCACTTCATTTAGCAGGTATT
TCCTCAATTTTAGGAGCTATTAACTTTATTACTACAATTATTAATATACGAGTTAAAAAT
CTATCATTTGATCAAATACCTTTATTTGTCTGATCAGTAGGAATTACAGCATTATTATTA
TTATTATCTTTACCTGTATTAGCAGGAGCAATTACTATACTTCTTACTGAT
>focal-Thymelicus_sylvestris-BOLDAAA6764
CGAATAAATAATATAAGATTTTGAATATTACCCCCATCTTTAACATTATTAATTTCAAGA
AGAATTGTAGAAAATGGTGCAGGAACTGGATGAACAGTATATCCTCCCCTTTCATCAAAT
ATTGCTCATCAAGGATCATCAGTTGATTTAGCAATTTTTTCTCTTCATTTAGCAGGTATT
TCTTCAATTTTAGGAGCTATTAATTTTATTACTACAATTATTAATATACGAATTAAAAAT
TTATCATTTGATCAAATACCTTTATTTGTTTGATCTGTAGGTATTACAGCATTATTATTA
TTACTTTCTTTACCTGTATTAGCAGGAGCTATTACTATACTTCTTACTGAT
>companion-Junonia_zonalis-cox1
CGAATAAATAATATAAGTTTTTGATTATTGCCCCCATCATTAGTATTATTAATTTCTAGT
AGAATTGTAGAAAATGGAGCAGGAACAGGATGAACAGTGTACCCCCCACTTTCATCTAAT
ATTGCTCATGGAGGATCTTCAGTTGATTTAGCAATTTTCTCCCTTCATTTAGCAGGAATT
TCTTCAATTTTAGGAGCTATTAATTTTATTACAACAATTATTAATATACGAGTAAATGGA
ATATCTTTTGATCAAATACCTTTATTTGTTTGAGCAGTAGGAATTACAGCATTATTATTA
GTTCTCTCTTTACCAGTATTAGCAGGAGCTATTACTATACTTTTAACAGAT
>focal-Melitaea_didyma-BOLDABZ6328
CGAATAAATAATATAAGATTTTGATTACTCCCCCCATCATTAATTTTACTAATTTCTAGA
AGAATTGTAGAAAATGGTGCAGGTACAGGATGAACAGTTTACCCCCCACTTTCCTCTAAT
ATTGCACATAGAGGTTCATCTGTTGACTTGGCAATCTTTTCTTTACATTTAGCTGGAATT
TCATCAATTTTAGGAGCTATTAATTTTATTACTACTATTATTAATATACGTATTAATAAT
ATATCATTTGATCAAATACCTTTATTTGTTTGAGCTGTAGGTATTACAGCTCTTTTATTA
TTATTATCTTTACCTGTATTAGCAGGAGCAATTACAATACTTCTTACTGAT
>focal-Melitaea_athalia-BOLDAAA7584
CGAATAAATAATATAAGATTTTGATTGCTCCCCCCCTCACTAATTTTATTAATTTCCAGA
AGAATTGTAGAAAATGGAGCAGGAACAGGATGAACAGTTTACCCCCCACTTTCATCTAAT
ATTGCTCATAGAGGATCATCTGTTGATTTAGCAATTTTTTCTTTACATTTAGCTGGAATT
TCATCAATTTTAGGAGCTATTAATTTTATTACTACAATTATTAATATACGTATTAATAAT
ATATCATTTGATCAAATACCTTTATTTGTTTGAGCCGTAGGTATTACAGCTCTTTTATTA
TTATTATCTCTACCAGTATTAGCTGGGGCAATTACTATACTTCTTACCGAC
>focal-Melitaea_athalia-BOLDAAA3081
CGAATAAATAATATAAGATTTTGATTGCTCCCCCCCTCACTAATTTTATTAATTTCCAGA
AGAATTGTAGAAAATGGAGCAGGAACAGGATGAACAGTTTACCCCCCACTTTCATCTAAT
ATTGCTCATAGAGGATCATCTGTTGATTTAGCAATTTTTTCTTTACATTTAGCTGGAATT
TCATCAATTTTAGGAGCTATTAATTTTATTACTACAATTATTAATATACGTATTAATAAT
ATATCATTTGATCAAATACCTTTATTTGTTTGAGCCGTAGGTATTACAGCTCTTTTATTA
TTATTATCTCTACCAGTATTAGCTGGGGCAATTACTATACTCCTTACCGAC
>companion-Triops_granarius-BOLDACQ3391
CGTTTAAATAATATAAGATTTTGATTATTACCCCCTGCTCTTACTTTATTATTATCAGGA
GGGGCAGTTGAAGGGGGAGCAGGAACCGGATGAACAGTGTACCCCCCTCTTTCGGGGGGT
ATCGCTCATGCCGGTGCTTCCGTTGATTTAAGTATTTTTTCATTACATCTAGCAGGTGTT
TCTTCAATTTTAGGGGCCATTAACTTTATCACAACAATCATCAATATGCGAACTAGAGGT
ATATCTTTGGATCGAATTCCTTTATTCGTTTGAGCTGTAGGAATCACAGCCTTACTGCTA
CTTCTTTCCCTCCCTGTTTTAGCAGGAGCTATTACAATACTACTGACTGAT
>companion-Triops_granarius-BOLDACS4789
CGTTTAAATAATATAAGATTTTGATTATTACCCCCTGCTCTTACTTTATTATTATCAGGA
GGGGCAGTTGAAGGGGGAGCAGGAACCGGATGAACAGTGTACCCCCCTCTTTCGGGGGGT
ATCGCTCATGCCGGTGCTTCCGTTGATTTAAGTATTTTTTCATTACATCTAGCAGGTGTT
TCTTCAATTTTAGGGGCCATTAACTTTATCACAACAATCATCAATATGCGAACTAGAGGT
ATATCTTTGGATCGAATTCCTTTATTCGTTTGAGCTGTAGGAATCACAGCCTTACTGCTA
CTTCTTTCCCTCCCTGTTTTAGCAGGAGCTATTACAATACTACTGACTGAT
>focal-Melitaea_athalia-HQ004749
CGAATAAATAATATAAGATTTTGATTACTCCCCCCCTCACTAATTTTATTAATTTCCAGA
AGAATTGTAGAAAATGGAGCAGGAACAGGATGAACAGTTTACCCCCCACTTTCATCTAAT
ATTGCTCATAGAGGATCATCTGTTGATTTAGCAATTTTTTCATTACATTTAGCTGGAATT
TCATCAATCTTAGGAGCTATTAATTTTATTACTACAATTATTAATATACGTGTTAATAAT
ATATCATTTGATCAAATACCTTTATTTATTTGAGCTGTGGGTATTACAGCTCTCTTATTA
TTATTATCTTTACCGGTATTAGCTGGAGCAATTACTATACTTCTTACCGAT
>companion-Kallima_inachus-BOLDAAN3174
CGAATAAATAATATAAGATTTTGATTACTACCCCCATCATTAATCTTATTAATTTCTAGT
AGAATTGTAGAAAATGGAGCAGGAACAGGATGAACAGTTTACCCCCCACTTTCATCTAAT
ATTGCTCATGGAGGATCATCTGTTGATCTAGCAATTTTTTCTTTACATTTAGCGGGAATT
TCTTCAATTTTAGGAGCAATTAATTTTATTACTACAATTATTAATATACGAGTTAATAAT
ATATCCTTTGATCAAATACCATTATTTGTATGAGCTGTAGGTATTACAGCTTTATTACTT
CTTTTATCTTTACCTGTATTAGCAGGAGCAATTACAATACTCCTTACTGAT
>companion-Triops_granarius-BOLDACH7926
CGTTTAAATAATATAAGATTTTGATTATTACCCCCTGCTCTTACTTTATTATTATCAGGA
GGGGCAGTTGAAGGGGGAGCAGGAACCGGATGAACAGTGTACCCCCCTCTTTCGGGGGGT
ATCGCTCATGCCGGTGCTTCCGTTGATTTAAGTATTTTTTCATTACATCTAGCAGGTGTT
TCTTCAATTTTAGGGGCCATTAACTTTATCACAACAATCATCAATATGCGAACTAGAGGT
ATATCTTTGGATCGAATTCCTTTATTCGTTTGAGCTGTAGGAATCACAGCCTTACTGCTA
CTTCTTTCCCTCCCTGTTTTAGCAGGAGCTATTACAATACTACTGACTGAT
>focal-Thymelicus_lineola-BOLDAAA6759
CGAATAAATAATATAAGATTTTGAATATTACCTCCATCTTTAATATTATTAATTTCAAGA
AGAATTGTAGAAAATGGTGCAGGAACTGGATGAACAGTTTACCCCCCTCTTTCTTCTAAT
ATTGCTCACCAAGGATCATCTGTTGATTTAGCAATTTTTTCACTTCATTTAGCAGGTATT
TCCTCAATTTTAGGAGCTATTAACTTTATTACTACAATTATTAATATACGAGTTAAAAAT
CTATCATTTGATCAAATACCTTTATTTGTCTGATCAGTAGGAATTACAGCATTATTATTA
TTATTATCTTTACCTGTATTAGCAGGAGCAATTACTATACTTCTTACTGAT
>focal-Thymelicus_lineola-KP870565
CGAATAAATAATATAAGATTTTGAATATTACCCCCATCTTTAATATTACTAATTTCAAGA
AGAATTGTAGAAAATGGTGCAGGAACTGGATGAACAGTATATCCACCTCTTTCTTCTAAT
ATTGCTCACCAAGGATCATCTGTTGATTTAGCAATTTTTTCATTACATTTAGCAGGTATT
TCTTCAATTTTAGGAGCTATTAACTTTATTACCACAATTATTAATATACGAGTTAAAAAT
TTATCATTTGATCAAATACCTTTATTTGTTTGATCAGTTGGAATTACAGCATTATTATTA
TTATTATCTTTACCTGTATTAGCAGGAGCAATTACTATACTTCTTACTGAT
>focal-Thymelicus_sylvestris-BOLDACE6733
CGAATAAATAATATAAGATTTTGAATATTACCCCCATCTTTAACATTATTAATTTCAAGA
AGAATTGTAGAAAATGGTGCAGGAACTGGATGAACAGTATATCCTCCCCTTTCATCAAAT
ATTGCTCATCAAGGATCATCAGTTGATTTAGCAATTTTTTCTCTTCATTTAGCAGGTATT
TCTTCAATTTTAGGAGCTATTAATTTTATTACTACAATTATTAATATACGAATTAAAAAT
TTATCATTTGATCAAATACCTTTATTTGTTTGATCTGTAGGTATTACAGCATTATTATTA
TTACTTTCTTTACCTGTATTAGCAGGAGCTATTACTATACTTCTTACTGAT
>focal-Thymelicus_sylvestris-BOLDABX6159
CGAATAAATAATATAAGATTTTGAATATTACCCCCATCTTTAACATTATTAATTTCAAGA
AGAATTGTAGAAAATGGTGCAGGAACTGGATGAACAGTATATCCTCCCCTTTCATCAAAT
ATTGCTCATCAAGGATCATCAGTTGATTTAGCAATTTTTTCTCTTCATTTAGCAGGTATT
TCTTCAATTTTAGGAGCTATTAATTTTATTACTACAATTATTAATATACGAATTAAAAAT
TTATCATTTGATCAAATACCTTTATTTGTTTGATCTGTAGGTATTACAGCATTATTATTA
TTACTTTCTTTACCTGTATTAGCAGGAGCTATTACTATACTTCTTACTGAT
>focal-Thymelicus_lineola-BOLDABZ1961
CGAATAAATAATATAAGATTTTGAATATTACCTCCATCTTTAATATTATTAATTTCAAGA
AGAATTGTAGAAAATGGTGCAGGAACTGGATGAACAGTTTACCCCCCTCTTTCTTCTAAT
ATTGCTCACCAAGGATCATCTGTTGATTTAGCAATTTTTTCACTTCATTTAGCAGGTATT
TCCTCAATTTTAGGAGCTATTAACTTTATTACTACAATTATTAATATACGAGTTAAAAAT
CTATCATTTGATCAAATACCTTTATTTGTCTGATCAGTAGGAATTACAGCATTATTATTA
TTATTATCTTTACCTGTATTAGCAGGAGCAATTACTATACTTCTTACTGAT
>focal-Thymelicus_sylvestris-BOLDAAA6761
CGAATAAATAATATAAGATTTTGAATATTACCCCCATCTTTAACATTATTAATTTCAAGA
AGAATTGTAGAAAATGGTGCAGGAACTGGATGAACAGTATATCCTCCCCTTTCATCAAAT
ATTGCTCATCAAGGATCATCAGTTGATTTAGCAATTTTTTCTCTTCATTTAGCAGGTATT
TCTTCAATTTTAGGAGCTATTAATTTTATTACTACAATTATTAATATACGAATTAAAAAT
TTATCATTTGATCAAATACCTTTATTTGTTTGATCTGTAGGTATTACAGCATTATTATTA
TTACTTTCTTTACCTGTATTAGCAGGAGCTATTACTATACTTCTTACTGAT
>companion-Triops_granarius-BOLDACS4788
CGTTTAAATAATATAAGATTTTGATTATTACCCCCTGCTCTTACTTTATTATTATCAGGA
GGGGCAGTTGAAGGGGGAGCAGGAACCGGATGAACAGTGTACCCCCCTCTTTCGGGGGGT
ATCGCTCATGCCGGTGCTTCCGTTGATTTAAGTATTTTTTCATTACATCTAGCAGGTGTT
TCTTCAATTTTAGGGGCCATTAACTTTATCACAACAATCATCAATATGCGAACTAGAGGT
ATATCTTTGGATCGAATTCCTTTATTCGTTTGAGCTGTAGGAATCACAGCCTTACTGCTA
CTTCTTTCCCTCCCTGTTTTAGCAGGAGCTATTACAATACTACTGACTGAT
>companion-Triops_granarius-BOLDACS4787
CGTTTAAATAATATAAGATTTTGATTATTACCCCCTGCTCTTACTTTATTATTATCAGGA
GGGGCAGTTGAAGGGGGAGCAGGAACCGGATGAACAGTGTACCCCCCTCTTTCGGGGGGT
ATCGCTCATGCCGGTGCTTCCGTTGATTTAAGTATTTTTTCATTACATCTAGCAGGTGTT
TCTTCAATTTTAGGGGCCATTAACTTTATCACAACAATCATCAATATGCGAACTAGAGGT
ATATCTTTGGATCGAATTCCTTTATTCGTTTGAGCTGTAGGAATCACAGCCTTACTGCTA
CTTCTTTCCCTCCCTGTTTTAGCAGGAGCTATTACAATACTACTGACTGAT
>companion-Triops_granarius-BOLDACQ4667
CGTTTAAATAATATAAGATTTTGATTATTACCCCCTGCTCTTACTTTATTATTATCAGGA
GGGGCAGTTGAAGGGGGAGCAGGAACCGGATGAACAGTGTACCCCCCTCTTTCGGGGGGT
ATCGCTCATGCCGGTGCTTCCGTTGATTTAAGTATTTTTTCATTACATCTAGCAGGTGTT
TCTTCAATTTTAGGGGCCATTAACTTTATCACAACAATCATCAATATGCGAACTAGAGGT
ATATCTTTGGATCGAATTCCTTTATTCGTTTGAGCTGTAGGAATCACAGCCTTACTGCTA
CTTCTTTCCCTCCCTGTTTTAGCAGGAGCTATTACAATACTACTGACTGAT
>focal-Formica_cunicularia-HQ619714
CGTATAAATAACATAAGATTTTGACTCTTACCTCCCTCTATTACTCTTTTACTTTTAAGA
AATTTTATTAATGATGGTACAGGAACAGGATGAACTATTTATCCCCCTTTAGCTTCAAAT
ATTTTTCACAACGGACCATCTGTAGACTTAACGATTTTTTCTCTTCATATTGCAGGTATA
TCCTCAATTTTAGGGGCAATCAATTTTATTTCAACAATTCTTAATATACATCATAAAAAT
TTTTCTATTGATAAAATTCCATTACTTGTATGATCAATTTTAATTACAGCTATCTTACTC
TTATTATCCTTACCTGTTTTAGCAGGAGCTATCACTATACTATTAACTGAT
>companion-Portunus_pelagicus-BOLDACP1259
CGTATAAACAATATAAGATTTTGACTTCTACCTCCTTCTCTAACTTTACTTCTTATAAGA
GGCATAGTAGAAAGAGGTGTTGGTACAGGTTGAACCGTCTATCCTCCTCTTTCAGCAGCC
ATCGCTCACGCAGGAGCTTCCGTAGATCTAGGTATTTTCTCTTTACATCTAGCAGGTGTT
TCCTCTATTTTAGGTGCAGTAAATTTCATGACCACCGTTATTAACATGCGATCTTTTGGT
ATAAGAATAGACCAGATACCATTATTCGTTTGATCAGTATTTATCACTGCTATTCTCCTA
CTTTTATCTCTCCCTGTTCTTGCGGGAGCTATTACTATACTTCTTACAGAC
>companion-Portunus_pelagicus-BOLDACD1567
CGTATAAACAATATAAGATTTTGACTTCTACCTCCTTCTCTAACTTTACTTCTTATAAGA
GGCATAGTAGAAAGAGGTGTTGGTACAGGTTGAACCGTCTATCCTCCTCTTTCAGCAGCC
ATCGCTCACGCAGGAGCTTCCGTAGATCTAGGTATTTTCTCTTTACATCTAGCAGGTGTT
TCCTCTATTTTAGGTGCAGTAAATTTCATGACCACCGTTATTAACATGCGATCTTTTGGT
ATAAGAATAGACCAGATACCATTATTCGTTTGATCAGTATTTATCACTGCTATTCTCCTA
CTTTTATCTCTCCCTGTTCTTGCGGGAGCTATTACTATACTTCTTACAGAC
>companion-Portunus_pelagicus-BOLDAAO5895
CGTATAAACAATATAAGATTTTGACTTCTACCTCCTTCTCTAACTTTACTTCTTATAAGA
GGCATAGTAGAAAGAGGTGTTGGTACAGGTTGAACCGTCTATCCTCCTCTTTCAGCAGCC
ATCGCTCACGCAGGAGCTTCCGTAGATCTAGGTATTTTCTCTTTACATCTAGCAGGTGTT
TCCTCTATTTTAGGTGCAGTAAATTTCATGACCACCGTTATTAACATGCGATCTTTTGGT
ATAAGAATAGACCAGATACCATTATTCGTTTGATCAGTATTTATCACTGCTATTCTCCTA
CTTTTATCTCTCCCTGTTCTTGCGGGAGCTATTACTATACTTCTTACAGAC
>companion-Portunus_pelagicus-BOLDAAD5034
CGTATAAACAATATAAGATTTTGACTTCTACCTCCTTCTCTAACTTTACTTCTTATAAGA
GGCATAGTAGAAAGAGGTGTTGGTACAGGTTGAACCGTCTATCCTCCTCTTTCAGCAGCC
ATCGCTCACGCAGGAGCTTCCGTAGATCTAGGTATTTTCTCTTTACATCTAGCAGGTGTT
TCCTCTATTTTAGGTGCAGTAAATTTCATGACCACCGTTATTAACATGCGATCTTTTGGT
ATAAGAATAGACCAGATACCATTATTCGTTTGATCAGTATTTATCACTGCTATTCTCCTA
CTTTTATCTCTCCCTGTTCTTGCGGGAGCTATTACTATACTTCTTACAGAC
>companion-Biomphalaria_glabrata-BOLDAAC1996
CGGATAAATAATATGTCTTTTTGATTACTTCCGCCTTCATTTATTTTATTGTTAGTATCT
AGTATAGTTGAGGGTGGAGTAGGTACAGGTTGAACTGTATATCCTCCCTTAAGTGGTCCT
ATTGCTCATGGTGGTGCTTCTGTGGATTTAGCTATTTTTTCTTTACATTTAGCAGGAATA
AGTTCAATTTTAGGTGCTATTAATTTTATTACTACAATTTTTAATATGCGTGCTCCCGGT
ATTACAATGGAACGTTTATCATTATTTGTATGATCTGTATTAGTTACAGCATTTTTACTT
TTATTATCTTTACCTGTTTTAGCAGGGGCTATTACAATGTTATTAACAGAT
>companion-Biomphalaria_glabrata-BOLDAAC1997
CGGATAAATAATATGTCTTTTTGATTACTTCCGCCTTCATTTATTTTATTGTTAGTATCT
AGTATAGTTGAGGGTGGAGTAGGTACAGGTTGAACTGTATATCCTCCCTTAAGTGGTCCT
ATTGCTCATGGTGGTGCTTCTGTGGATTTAGCTATTTTTTCTTTACATTTAGCAGGAATA
AGTTCAATTTTAGGTGCTATTAATTTTATTACTACAATTTTTAATATGCGTGCTCCCGGT
ATTACAATGGAACGTTTATCATTATTTGTATGATCTGTATTAGTTACAGCATTTTTACTT
TTATTATCTTTACCTGTTTTAGCAGGGGCTATTACAATGTTATTAACAGAT
>companion-Biomphalaria_glabrata-BOLDABY8820
CGGATAAATAATATGTCTTTTTGATTACTTCCGCCTTCATTTATTTTATTGTTAGTATCT
AGTATAGTTGAGGGTGGAGTAGGTACAGGTTGAACTGTATATCCTCCCTTAAGTGGTCCT
ATTGCTCATGGTGGTGCTTCTGTGGATTTAGCTATTTTTTCTTTACATTTAGCAGGAATA
AGTTCAATTTTAGGTGCTATTAATTTTATTACTACAATTTTTAATATGCGTGCTCCCGGT
ATTACAATGGAACGTTTATCATTATTTGTATGATCTGTATTAGTTACAGCATTTTTACTT
TTATTATCTTTACCTGTTTTAGCAGGGGCTATTACAATGTTATTAACAGAT
>companion-Biomphalaria_glabrata-BOLDAAC1998
CGGATAAATAATATGTCTTTTTGATTACTTCCGCCTTCATTTATTTTATTGTTAGTATCT
AGTATAGTTGAGGGTGGAGTAGGTACAGGTTGAACTGTATATCCTCCCTTAAGTGGTCCT
ATTGCTCATGGTGGTGCTTCTGTGGATTTAGCTATTTTTTCTTTACATTTAGCAGGAATA
AGTTCAATTTTAGGTGCTATTAATTTTATTACTACAATTTTTAATATGCGTGCTCCCGGT
ATTACAATGGAACGTTTATCATTATTTGTATGATCTGTATTAGTTACAGCATTTTTACTT
TTATTATCTTTACCTGTTTTAGCAGGGGCTATTACAATGTTATTAACAGAT
>companion-Biomphalaria_obstructa-BOLDAAW3499
CGTATAAATAATATATCATTTTGATTACTTCCTCCTTCATTTATTTTATTGTTGGTGTCT
AGAATAGTAGAAGGAGGAGTAGGAACAGGTTGAACTGTTTATCCTCCTTTAAGAGGTCCT
ATTGCTCATGGAGGTGCTTCTGTAGATTTAGCTATTTTTTCTTTGCATTTAGCTGGAATA
AGTTCAATTTTAGGTGCTATTAATTTTATTACTACTATTTTTAATATGCGAGCTCCTGGA
ATTACAATAGAACGTTTATCTTTATTTGTTTGATCTGTTTTAGTAACTGCATTTTTACTC
TTATTATCATTACCTGTTTTAGCAGGGGCTATTACTATATTGTTAACTGAT
>companion-Aedes_albopictus-BOLDAAA5870
CGAATAAATAATATAAGTTTTTGAATATTACCCCCCTCTTTAACACTGCTGCTTTCTAGT
TCTATAGTAGAAAACGGAGCTGGAACAGGGTGAACGGTTTATCCTCCTCTTTCTTCTGGA
ACAGCTCATGCTGGGGCTTCAGTTGATTTAGCAATTTTTTCTTTACATTTAGCGGGAATC
TCATCTATTTTAGGAGCAGTAAATTTTATTACAACTGTAATTAATATACGATCAGCTGGT
ATTACTCTTGATCGACTACCTTTATTTGTGTGATCAGTAGTAATTACAGCTATTTTATTA
CTTCTTTCTCTACCCGTATTAGCCGGAGCTATTACTATATTATTAACAGAC
>companion-Aphantopus_hyperantus-BOLDACF2774
CGAATAAATAACATAAGTTTTTGACTTCTCCCCCCCTCTTTAATTTTATTAATTTCAAGT
AGTATCGTTGAAAATGGAGCAGGAACAGGTTGAACAGTTTACCCCCCCCTTTCCTCTAAC
ATTGCCCATGGTGGATCTTCAGTTGATTTAGCAATTTTTTCTCTCCATTTAGCTGGAATT
TCTTCTATTTTAGGAGCTATTAATTTTATTACAACAATCATTAATATACGAGTTAATAAT
ATATCCTATGATCAAATACCCTTATTTGTTTGAGCTGTTGGAATTACAGCTTTATTATTA
TTACTATCATTACCAGTATTAGCAGGAGCTATTACCATACTTCTTACCGAT
>focal-Oryx_leucoryx-cox1
CGAATAAACAATATAAGCTTTTGACTACTTCCTCCTTCTTTTCTACTACTCCTAGCATCT
TCTATAGTTGAGGCTGGAGCCGGAACAGGTTGAACTGTATATCCCCCTCTAGCTGGCAAC
CTAGCCCATGCAGGAGCCTCAGTAGATCTCACTATTTTCTCTTTACACTTAGCAGGTGTT
TCCTCAATTCTAGGAGCCATCAATTTTATCACAACAATCATTAACATAAAACCCCCTGCA
ATAACACAATATCAAACTCCCTTGTTTGTATGATCTGTACTAATTACTGCTGTTTTACTT
CTCCTTTCACTCCCTGTGTTAGCAGCCGGCATTACAATATTATTAACAGAT
>focal-Formica_cunicularia-BOLDACY9321
CGTATAAATAATATAAGATTTTGACTCTTACCTCCCTCTATTACTCTTTTACTCTTAAGA
AATTTTATTAATGATGGTACAGGAACAGGTTGAACTATTTACCCCCCCTTAGGTTCAAAC
AATTTTCATAAAGGACCTCCTGTAGACTTAACGATTTTCTCTCTACATATTGGAGGTATT
TCTCCAATTTTAGGAGCAATCAATTTTATTTCAACAATTCTTAATTTTCATCATAAAAAT
TTTTCTTTTGATAAAATTCCCTTACTTGTATGATCAATTTTAAGAACAGCTATCTTACGA
ATATTAACCTTACCTGTTTTAGCAGGAGCTATTACTATTCTATTAACTGAT
>focal-Formica_cunicularia-BOLDAAY3677
CGTATAAATAATATAAGATTTTGACTCTTACCTCCCTCTATTACTCTTTTACTCTTAAGA
AATTTTATTAATGATGGTACAGGAACAGGTTGAACTATTTACCCCCCCTTAGGTTCAAAC
AATTTTCATAAAGGACCTCCTGTAGACTTAACGATTTTCTCTCTACATATTGGAGGTATT
TCTCCAATTTTAGGAGCAATCAATTTTATTTCAACAATTCTTAATTTTCATCATAAAAAT
TTTTCTTTTGATAAAATTCCCTTACTTGTATGATCAATTTTAAGAACAGCTATCTTACGA
ATATTAACCTTACCTGTTTTAGCAGGAGCTATTACTATTCTATTAACTGAT
>focal-Formica_exsecta-BOLDAAE0368
CGTATAAATAATATAAGATTTTGACTCTTACCCCCTTCTATTACTCTTTTACTTTTAAGA
AATTTTATTAATGATGGTACAGGTACAGGATGAACTATTTATCCACCTTTATCCTCAAAT
ATTTTTCATAATGGCCCTTCTGTAGACTTAACAATTTTTTCTCTTCATATTGCAGGTATA
TCATCAATCTTAGGAGCAATTAATTTTATTTCAACAATTCTTAATATGCACCATAAAAAT
TTTTCTATTGATAAAATTCCTTTACTTGTATGATCAATTTTAATCACAGCTATCTTACTT
CTATTATCCTTACCTGTTTTAGCAGGAGCAATTACTATACTATTAACTGAC
>companion-Elaphurus_davidianus-BOLDACB3868
CGAATAAACAATATAAGCTTTTGACTCCTCCCTCCCTCTTTCTTACTACTTTTAGCATCA
TCTATAGTTGAAGCTGGCGCAGGGACAGGCTGAACTGTGTATCCCCCTCTAGCTGGCAAC
CTAGCTCACGCAGGAGCTTCAGTAGACTTGACTATTTTTTCTTTACATCTGGCAGGTGTC
TCTTCAATTCTGGGGGCCATTAACTTTATTACAACAATTATTAATATAAAACCCCCTGCT
ATATCACAATATCAAACCCCTCTATTTGTGTGATCCGTACTAGTCACTGCTGTACTCCTA
CTTCTCTCACTCCCTGTACTAGCAGCCGGAATTACAATACTATTAACAGAC
>focal-Formica_fusca-BOLDAAA1468
CGTATAAATAATATAAGATTTTGACTCTTACCTCCTTCAATTACTCTTTTACTTTTAAGA
AATTTTATTAATGATGGAACAGGTACAGGATGAACTATTTATCCTCCTTTATCCTCTAAT
ATTTTTCATAATGGTCCTTCTGTAGATTTAACAATTTTTTCTCTTCATATTGCAGGTATA
TCCTCAATTTTAGGAGCAATTAATTTTATTTCAACAATTCTTAATATACATCATAAAAAT
TTTTCTATTGATAAAATTCCTTTACTCGTATGATCAATTTTAATTACAGCTATCTTACTC
CTATTATCATTACCTGTCTTAGCCGGAGCTATTACTATACTATTAACTGAC
>focal-Formica_sanguinea-BOLDAAE6226
CGTATAAATAATATAAGATTTTGACTCTTACCTCCTTCCATTACTCTTTTACTTTTAAGA
AATTTTATTAATGATGGTACAGGCACAGGATGAACTATTTATCCTCCTTTAGCTTCAAAT
ATTTTTCATAATGGTCCTTCTGTAGACTTAACAATTTTTTCTCTTCATATTGCAGGTATA
TCATCAATTTTAGGGGCAATTAATTTTATTTCAACAATTCTTAATATACATCATAAAAAT
TTTTCTATTGATAAAATTCCTTTACTTGTATGATCAATTTTAATCACAGCTATCTTACTT
CTATTATCCTTACCTGTCTTAGCCGGAGCTATTACTATACTATTAACTGAT
>focal-Formica_fusca-BOLDAAA1467
CGTATAAATAATATAAGATTTTGATTATTACCTCCTTCAATTACTCTTTTACTTTTAAGA
AATTTTATTAATGACGGTACAGGTACAGGATGAACTATTTATCCACCCTTAGCTTCAAAT
ATTTTTCATAATGGTCCTTCTGTAGACTTAACAATTTTTTCTCTTCATATTGCAGGTATA
TCCTCAATTTTAGGAGCAATTAATTTTATTTCAACAATTCTTAATATACATCATAAAAAT
TTTTCTATTGATAAAATTCCATTACTTGTATGATCAATTTTAATCACAGCTATCCTACTC
CTATTATCCTTACCTGTCTTGGCCGGAGCAATTACTATACTATTAACTGAT
>focal-Halictus_simplex-BOLDAAD5869
CGTATAAATAACATAAGATTTTGATTATTAATTCCTTCTTTATTCATACTTATTATAAGA
AGAACTCTATCTACTGGATCAGGAACAGGNTGAACTGTTTACCCCCCANTATCATCAATT
ACTTATCATTCATCTTTCTCTGTAGATTTTACTATTTTTTCTCTACATATTGCAGGAATT
TCTTCAATTATAGGAGCTATCAATTTTATCGTCTCAATTATCTTAATAAAAAATATTTCA
CTTAATTTAAATCAAATTCCTTTATTTCCTTGGTCAGTTAAAATTACTGCAATTTTATTA
CTTTTATCTCTACCCGTTTTAGCAGGAGCTATCACTATATTATTAACTGAN
>focal-Halictus_sexcinctus-Hasx83
CGAATAAACAATATAAGATTTTGATTATTAATCCCATCTATATTTATACTTATTATAAGAGTAACTTTA
ACAACAGGATCAGGAACTGGTTGAACTATATACCCTCCTCTATCATCAATTATATATCATTCATCTTATT
CTATAGATTTTACTATTTTTTCTTTACATATTGCAGGAATTTCTTCAATTATAGGAGCTATTAATTTTAT
TGTATCAATTCTATTAATAAAAAATATTTCACTTAATTTAAATCAAATCCCTTTATTTCCTTGATCAGTT
AAAATTACTGCAATTTTATTACTTTTATCCTTACCTGTTTTAGCCGGAGCTATCACTATATTATTAACTG
AT
>focal-Lasius_niger-JQ681060
CGTATAAATAATATAAGATTTTGACTTTTACCCCCTTCAATTTCTCTCCTTCTTTTAAGA
AATTTTATTAATGACGGAGTAGGTACAGGATGAACTGTTTACCCTCCATTAGCTTCTAAT
ATTTTCCATAATGGCCCCTCAGTTGATTTAACTATTTTTTCTCTTCATATTGCTGGTATA
TCTTCTATTCTAGGAGCTATCAATTTTATTTCAACTATTATAAATATACATCATAAAAAT
TTTTCCATCGATAAAATTCCTTTACTTGTATGATCGATTTTAATTACTGCAATTTTATTA
CTTTTATCTCTCCCAGTCCTTGCAGGAGCTATCACTATACTTCTAACTGAC
>focal-Microtus_arvalis-BOLDAAC8006
CGAATGAATAATATGAGTTTCTGACTTCTGCCACCGTCATTTCTCCTGTTACTAGCATCA
TCAATAGTAGAAGCCGGAGCAGGGACAGGCTGAACTGTCTACCCGCCACTAGCCGGCAAT
TTAGCACACGCTGGGGCATCTGTTGACCTCACTATTTTTTCATTACACCTAGCAGGTGTG
TCTTCAATCCTTGGGGCAATTAATTTCATTACCACTATCATCAATATGAAACCACCAGCC
ATAACACAGTATCAGACCCCATTATTCGTTTGATCAGTACTAATCACTGCTGTCCTACTA
CTTCTTTCCCTCCCTGTCCTAGCCGCAGGGATCACAATACTCTTAACAGAC
>focal-Microtus_arvalis-BOLDAAA5168
CGAATGAATAATATGAGTTTCTGACTTCTGCCACCGTCATTTCTCCTGTTACTAGCATCA
TCAATAGTAGAAGCCGGAGCAGGGACAGGCTGAACTGTCTACCCGCCACTAGCCGGCAAT
TTAGCACACGCTGGGGCATCTGTTGACCTCACTATTTTTTCATTACACCTAGCAGGTGTG
TCTTCAATCCTTGGGGCAATTAATTTCATTACCACTATCATCAATATGAAACCACCAGCC
ATAACACAGTATCAGACCCCATTATTCGTTTGATCAGTACTAATCACTGCTGTCCTACTA
CTTCTTTCCCTCCCTGTCCTAGCCGCAGGGATCACAATACTCTTAACAGAC
>companion-Aporia_crataegi-BOLDAAA8773
CGAATAAATAATATAAGATTTTGACTTTTACCTCCTTCTTTAACCTTACTAATTTCAAGA
AGAATTGTTGAAAATGGAGCAGGAACAGGATGAACAGTTTACCCCCCACTTTCTTCTAAT
ATTGCTCATGGAGGTTCTTCTGTAGATTTAACTATTTTTTCCTTACATTTAGCTGGTATT
TCTTCAATTCTAGGAGCAATTAATTTTATTACTACTATTATTAATATACGAATTAATAAC
ATATCATTTGATCAAATACCTCTTTTTGTATGAGCCGTTGGTATTACAGCTTTATTACTA
TTACTTTCATTACCAGTTCTTGCTGGTGCAATTACTATATTATTAACAGAT
>focal-Lasius_niger-BOLDABZ8330
CGTATAAATAATATAAGATTTTGGCTCCTGCCTCCTTCAATTTCTCTTCTTCTTTTAAGA
AATTTTATTAATGACGGAGTCGGAACAGGATGAACTGTTTACCCCCCATTAGCTTCTAAT
ATTTTTCATAATGGTCCTTCAGTTGATTTAACTATTTTCTCTCTACATATTGCTGGTATA
TCTTCTATTCTAGGAGCTATCAATTTTATCTCAACTATTATAAATATACATCATAAAAAT
TTTTCCATTGATAAAATTCCTTTACTTGTATGATCAATTTTAATTACTGCAATTTTATTA
CTCTTATCCCTTCCAGTTCTTGCAGGAGCAATTACTATACTTCTAACTGAC
>focal-Lasius_niger-BOLDACH8564
CGTATAAATAATATAAGATTTTGGCTCCTGCCTCCTTCAATTTCTCTTCTTCTTTTAAGA
AATTTTATTAATGACGGAGTCGGAACAGGATGAACTGTTTACCCCCCATTAGCTTCTAAT
ATTTTTCATAATGGTCCTTCAGTTGATTTAACTATTTTCTCTCTACATATTGCTGGTATA
TCTTCTATTCTAGGAGCTATCAATTTTATCTCAACTATTATAAATATACATCATAAAAAT
TTTTCCATTGATAAAATTCCTTTACTTGTATGATCAATTTTAATTACTGCAATTTTATTA
CTCTTATCCCTTCCAGTTCTTGCAGGAGCAATTACTATACTTCTAACTGAC
>focal-Melitaea_didyma-BOLDACY6733
CGAATAAATAATATAAGATTCTGATTACTCCCCCCATCATTAATTTTATTAATTTCTAGA
AGAATTGTAGAAAATGGTGCAGGTACAGGATGAACAGTTTACCCCCCACTTTCTTCCAAT
ATTGCACATAGAGGATCATCTGTTGACTTAGCAATCTTCTCATTACATTTAGCTGGAATT
TCATCAATCTTAGGAGCTATTAATTTTATTACTACTATTATTAATATACGTATTAATAAT
ATATCATTTGATCAAATACCTTTATTTGTTTGAGCCGTAGGTATTACAGCTCTTTTATTA
TTATTATCTTTACCTGTATTAGCAGGAGCAATTACAATACTTCTTACTGAT
>focal-Melitaea_didyma-BOLDABZ4574
CGAATAAATAATATAAGATTCTGATTACTCCCCCCATCATTAATTTTATTAATTTCTAGA
AGAATTGTAGAAAATGGTGCAGGTACAGGATGAACAGTTTACCCCCCACTTTCTTCCAAT
ATTGCACATAGAGGATCATCTGTTGACTTAGCAATCTTCTCATTACATTTAGCTGGAATT
TCATCAATCTTAGGAGCTATTAATTTTATTACTACTATTATTAATATACGTATTAATAAT
ATATCATTTGATCAAATACCTTTATTTGTTTGAGCCGTAGGTATTACAGCTCTTTTATTA
TTATTATCTTTACCTGTATTAGCAGGAGCAATTACAATACTTCTTACTGAT
>focal-Melitaea_didyma-BOLDABZ0346
CGAATAAATAATATAAGATTCTGATTACTCCCCCCATCATTAATTTTATTAATTTCTAGA
AGAATTGTAGAAAATGGTGCAGGTACAGGATGAACAGTTTACCCCCCACTTTCTTCCAAT
ATTGCACATAGAGGATCATCTGTTGACTTAGCAATCTTCTCATTACATTTAGCTGGAATT
TCATCAATCTTAGGAGCTATTAATTTTATTACTACTATTATTAATATACGTATTAATAAT
ATATCATTTGATCAAATACCTTTATTTGTTTGAGCCGTAGGTATTACAGCTCTTTTATTA
TTATTATCTTTACCTGTATTAGCAGGAGCAATTACAATACTTCTTACTGAT
>focal-Melitaea_didyma-BOLDABY6035
CGAATAAATAATATAAGATTCTGATTACTCCCCCCATCATTAATTTTATTAATTTCTAGA
AGAATTGTAGAAAATGGTGCAGGTACAGGATGAACAGTTTACCCCCCACTTTCTTCCAAT
ATTGCACATAGAGGATCATCTGTTGACTTAGCAATCTTCTCATTACATTTAGCTGGAATT
TCATCAATCTTAGGAGCTATTAATTTTATTACTACTATTATTAATATACGTATTAATAAT
ATATCATTTGATCAAATACCTTTATTTGTTTGAGCCGTAGGTATTACAGCTCTTTTATTA
TTATTATCTTTACCTGTATTAGCAGGAGCAATTACAATACTTCTTACTGAT
>focal-Formica_fusca-BOLDAAA4977
CGTATAAATAATATAAGATTTTGACTCTTACCTCCTTCAATTACTCTTTTACTTTTAAGA
AATTTTATTAATGATGGAACAGGTACAGGATGAACTATTTATCCTCCATTAGCTTCAAAT
ATTTTTCATAACGGTCCTTCTGTAGACTTAACAATTTTTTCTCTTCATATTGCAGGTATA
TCCTCAATTTTAGGAGCAATTAATTTTATTTCAACAATTATTAATATACATCATAAAAAT
TTTTCTATTGATAAAATTCCCTTGCTCGTATGATCAATTTTAATCACAGCTATTTTACTT
CTATTATCCTTACCTGTTTTAGCAGGAGCTATTACTATACTATTAACTGAC
>focal-Rangifer_tarandus-BOLDAAA2807
CGGATAAATAATATAAGCTTCTGACTTCTCCCTCCTTCTTTTCTACTTCTTCTAGCATCA
TCCATAATTGAAGCTGGAGCAGGAACAGGTTGAACTGTTTACCCTCCTTTAGCTGGTAAC
CTAGCTCACGCAGGAGCTTCAGTAGACTTAACTATTTTCTCTTTACACTTAGCAGGTGTC
TCCTCAATTTTAGGGGCAATTAACTTTATCACAACAATTATTAATATAAAACCTCCTGCT
ATATCACAGTATCAAACCCCTTTATTTGTATGATCTGTCTTAATCACTGCTGTATTATTA
CTTCTCTCACTTCCTGTACTAGCAGCCGGAATTACAATACTACTAACAGAC
>focal-Pyronia_tithonus-BOLDAAB3935
CGAATAAATAATATAAGCTTTTGATTACTCCCCCCCTCCTTAATTTTATTAATTTCAAGC
AGTATTGTTGAAAATGGGGCTGGAACAGGCTGAACAGTTTACCCACCTCTTTCCTCTAAT
ATTGCTCATGGAGGATCCTCAGTTGATTTAGCAATCTTTTCCCTCCACTTGGCCGGAATT
TCCTCTATTTTAGGTGCCATTAATTTTATTACAACAATTATTAATATACGAATTAATAAT
ATAAGTTATGATCAAATACCTTTATTTGTATGAGCAGTTGGAATTACAGCTTTATTATTA
TTACTTTCTCTCCCAGTATTAGCTGGGGCTATCACTATACTTCTTACCGAT
>focal-Lasius_niger-BOLDAAA9048
CGTATAAATAATATAAGATTTTGGCTCCTGCCTCCTTCAATTTCTCTTCTTCTTTTAAGA
AATTTTATTAATGACGGAGTCGGAACAGGATGAACTGTTTACCCCCCATTAGCTTCTAAT
ATTTTTCATAATGGTCCTTCAGTTGATTTAACTATTTTCTCTCTACATATTGCTGGTATA
TCTTCTATTCTAGGAGCTATCAATTTTATCTCAACTATTATAAATATACATCATAAAAAT
TTTTCCATTGATAAAATTCCTTTACTTGTATGATCAATTTTAATTACTGCAATTTTATTA
CTCTTATCCCTTCCAGTTCTTGCAGGAGCAATTACTATACTTCTAACTGAC
>companion-Biomphalaria_glabrata-BOLDACQ5822
CGGATAAATAATATGTCTTTTTGATTACTTCCGCCTTCATTTATTTTATTGTTAGTATCT
AGTATAGTTGAGGGTGGAGTAGGTACAGGTTGAACTGTATATCCTCCCTTAAGTGGTCCT
ATTGCTCATGGTGGTGCTTCTGTGGATTTAGCTATTTTTTCTTTACATTTAGCAGGAATA
AGTTCAATTTTAGGTGCTATTAATTTTATTACTACAATTTTTAATATGCGTGCTCCCGGT
ATTACAATGGAACGTTTATCATTATTTGTATGATCTGTATTAGTTACAGCATTTTTACTT
TTATTATCTTTACCTGTTTTAGCAGGGGCTATTACAATGTTATTAACAGAT
>companion-Perionyx_excavatus-BOLDAAC8637
CGATTAAATAATATAAGGTTCTGACTACTACCCCCATCACTCATTCTATTAGTTTCTTCC
GCGGCCGTAGAAAAAGGCGCGGGAACAGGATGAACAGTTTATCCTCCTCTAGCAAGAAAT
ATTGCTCACGCCGGACCATCAGTAGATTTAGCTATTTTCTCTCTACACTTAGCCGGTGCA
TCATCAATTCTAGGTGCCATTAACTTTATTACTACAGTGATTAATATACGATGATCAGGC
CTACGTCTAGAACGAATTCCTTTATTCGTGTGAGCAGTCGTTATTACCGTAGTACTGCTT
CTTCTCTCTTTACCAGTACTAGCAGGCGCAATTACCATGCTACTAACAGAC
>focal-Halictus_simplex-BOLDACC2616
CGTATAAATAACATAAGATTTTGATTATTAATTCCTTCTTTATTCATACTTATTATAAGA
AGAACTCTATCTACTGGATCAGGAACAGGNTGAACTGTTTACCCCCCANTATCATCAATT
ACTTATCATTCATCTTTCTCTGTAGATTTTACTATTTTTTCTCTACATATTGCAGGAATT
TCTTCAATTATAGGAGCTATCAATTTTATCGTCTCAATTATCTTAATAAAAAATATTTCA
CTTAATTTAAATCAAATTCCTTTATTTCCTTGGTCAGTTAAAATTACTGCAATTTTATTA
CTTTTATCTCTACCCGTTTTAGCAGGAGCTATCACTATATTATTAACTGAN
>companion-Rusa_timorensis-BOLDACF5337
CGAATAAACAATATAAGCTTTTGACTCCTCCCTCCTTCTTTCTTACTACTTTTAGCATCA
TCTATAGTTGAAGCTGGCGCAGGAACAGGCTGAACTGTATATCCCCCTCTAGCTGGCAAC
TTAGCTCACGCAGGGGCTTCAGTAGACTTGACTATTTTTTCTTTACACTTGGCAGGTGTT
TCCTCAATTTTAGGGGCCATTAACTTTATTACAACAATTATCAATATAAAACCCCCTGCC
ATATCACAATATCAAACCCCACTATTTGTATGATCCGTATTAGTCACTGCTGTACTACTA
CTTCTCTCACTCCCTGTACTAGCAGCCGGAATTACAATACTATTAACAGAC
>focal-Formica_fusca-BOLDAAA4978
CGTATAAATAATATAAGATTTTGACTCTTACCTCCTTCAATTACTCTTTTACTTTTAAGA
AATTTTATTAATGATGGAACAGGTACAGGATGAACTATTTATCCTCCATTAGCTTCAAAT
ATTTTTCATAACGGTCCTTCTGTAGACTTAACAATTTTTTCTCTTCATATTGCAGGTATA
TCCTCAATTTTAGGAGCAATTAATTTTATTTCAACAATTATTAATATACATCATAAAAAT
TTTTCTATTGATAAAATTCCCTTGCTCGTATGATCAATTTTAATCACAGCTATTTTACTT
CTATTATCCTTACCTGTTTTAGCAGGAGCTATTACTATACTATTAACTGAC
>focal-Formica_fusca-BOLDAAA4976
CGTATAAATAATATAAGATTTTGACTCTTACCTCCTTCAATTACTCTTTTACTTTTAAGA
AATTTTATTAATGATGGAACAGGTACAGGATGAACTATTTATCCTCCATTAGCTTCAAAT
ATTTTTCATAACGGTCCTTCTGTAGACTTAACAATTTTTTCTCTTCATATTGCAGGTATA
TCCTCAATTTTAGGAGCAATTAATTTTATTTCAACAATTATTAATATACATCATAAAAAT
TTTTCTATTGATAAAATTCCCTTGCTCGTATGATCAATTTTAATCACAGCTATTTTACTT
CTATTATCCTTACCTGTTTTAGCAGGAGCTATTACTATACTATTAACTGAC
>focal-Lasius_niger-BOLDAAD8763
CGTATAAATAATATAAGATTTTGGCTCCTGCCTCCTTCAATTTCTCTTCTTCTTTTAAGA
AATTTTATTAATGACGGAGTCGGAACAGGATGAACTGTTTACCCCCCATTAGCTTCTAAT
ATTTTTCATAATGGTCCTTCAGTTGATTTAACTATTTTCTCTCTACATATTGCTGGTATA
TCTTCTATTCTAGGAGCTATCAATTTTATCTCAACTATTATAAATATACATCATAAAAAT
TTTTCCATTGATAAAATTCCTTTACTTGTATGATCAATTTTAATTACTGCAATTTTATTA
CTCTTATCCCTTCCAGTTCTTGCAGGAGCAATTACTATACTTCTAACTGAC
>focal-Cervus_elaphus-BOLDACE8406
CGAATAAACAATATAAGCTTTTGACTCCTCCCTCCTTCTTTCTTACTACTTTTAGCATCA
TCTATAGTTGAAGCTGGCGCAGGAACAGGCTGAACTGTATACCCCCCTCTAGCTGGCAAC
TTAGCTCACGCAGGGGCTTCAGTAGACCTGACTATTTTTTCTTTACACTTGGCAGGTGTC
TCCTCAATTCTAGGGGCCATTAACTTTATTACAACAATTATTAATATAAAACCCCCTGCC
ATATCACAATATCAAACCCCTCTATTTGTGTGATCCGTATTAGTCACTGCTGTACTACTA
CTTCTCTCACTCCCTGTACTAGCAGCCGGGATTACAATACTATTAACAGAC
>companion-Rusa_timorensis-BOLDACE4778
CGAATAAACAATATAAGCTTTTGACTCCTCCCTCCTTCTTTCTTACTACTTTTAGCATCA
TCTATAGTTGAAGCTGGCGCAGGAACAGGCTGAACTGTATATCCCCCTCTAGCTGGCAAC
TTAGCTCACGCAGGGGCTTCAGTAGACTTGACTATTTTTTCTTTACACTTGGCAGGTGTT
TCCTCAATTTTAGGGGCCATTAACTTTATTACAACAATTATCAATATAAAACCCCCTGCC
ATATCACAATATCAAACCCCACTATTTGTATGATCCGTATTAGTCACTGCTGTACTACTA
CTTCTCTCACTCCCTGTACTAGCAGCCGGAATTACAATACTATTAACAGAC
>focal-Formica_fusca-BOLDAAA4975
CGTATAAATAATATAAGATTTTGACTCTTACCTCCTTCAATTACTCTTTTACTTTTAAGA
AATTTTATTAATGATGGAACAGGTACAGGATGAACTATTTATCCTCCATTAGCTTCAAAT
ATTTTTCATAACGGTCCTTCTGTAGACTTAACAATTTTTTCTCTTCATATTGCAGGTATA
TCCTCAATTTTAGGAGCAATTAATTTTATTTCAACAATTATTAATATACATCATAAAAAT
TTTTCTATTGATAAAATTCCCTTGCTCGTATGATCAATTTTAATCACAGCTATTTTACTT
CTATTATCCTTACCTGTTTTAGCAGGAGCTATTACTATACTATTAACTGAC
>companion-Oecophylla_smaragdina-BOLDAAA5848
CGTATAAATAATATAAGATTTTGATTATTACCTCCATCAATTTTTTTGTTAATTTTAAGA
AATTTTATTGATAATGGTAGGGGTACAGGATGAACAGTTTATCCTCCTTTAGCATCTAAT
ATTTTTCATAGAGGCTCCTCTGTTGATTTAACAATTTTTTCACTTCATATTGCAGGTATT
TCATCAATTATAGGAGCAATTAACTTTATTTCTACTATTCTAAATATACATCATAAAAAT
TTTTCAATTGATAAAGTTCCTTTACTTGTATGATCTATTCTAATTACAGCAATTTTATTA
TTATTATCATTACCTGTGCTAGCAGGAGCAATTACTATACTACTTACAGAT
>focal-Physa_carolinae-GQ415043.1
CGGATGAATAATATGAGTTTTTGATTATTACCTCCCTCATTTATTTTATTACTATGTAGA
TCAATAGTTGAAGGAGGTGTAGGTACCGGATGAACAGTTTACCCTCCTTTATCAGGACCA
GTAGCTCATTCAGGTTCATCGGTAGATCTGGCTATTTTTTCATTACATTTAGCCGGACTT
TCTTCAATTTTAGGTGCTATTAACTTTATTACAACTATTTTTAATATACGTTCACCTGGT
ATTACTTTAGAACGAATAAGTTTGTTTGTATGATCTGTATTAATTACAGCATTTTTATTA
TTACTATCATTGCCGGTCTTAGCTGGAGCTATTACTATATTATTAACCGAT
>companion-Manica_rubida-BOLDAAB2646
CGAATAAATAATATAAGTTTCTGACTCCTACCTCCTTCTATTATATTATTAACTTTAAGA
AATTTTATCAGAAACGGGGTAGGAACAGGATGAACAATCTATCCCCCATTAGCATCTAAT
ATCTTTCACAGAGGCCCATCAGTTGATTTATCAATTTTTTCTCTCCACATTGCAGGAATA
TCTTCTATTCTAGGAGCTATTAATTTTATTTCAACAATTTTAAATATACATCATAAAATA
TTATCTAAAGATAAAGTCCCTTTAATAGTATGATCGATTTTAATTACTGCTATTCTTTTA
CTTTTATCTTTACCAGTTCTTGCTGGTGCTATTACTATACTTCTTACTGAC
>focal-Crepidula_plana-BOLDAAC6572
CGGTTAAATAATATAAGCTTTTGATTATTACCTCCAGCATTATTACTTTTACTTTCATCA
GCTGCAGTAGAAAGAGGAGTTGGGACAGGTTGAACTGTTTATCCCCCTCTTGCCGGAAAC
CTTGCTCACGCAGGAGGATCTGTTGACCTAGCAATTTTCTCTCTTCACTTGGCTGGTGTT
TCCTCAATTTTAGGTGCTGTAAATTTTATTACCACTGTTATTAATATACGATGACGAGGA
GTTCAATTCGAACGACTTCCTCTTTTCGTATGATCAGTAAAAATTACTGCTATTTTACTT
CTACTTTCCTTACCTGTTCTAGCAGGAGCAATTACAATGCTTTTAACTGAT
>focal-Chelonoidis_nigra-BOLDAAW3604
CGTATAAACAACATAAGCTTCTGACTTCTACCTCCATCCCTACTTCTACTCCTAGCCTCA
TCAGGAATTGAAGCAGGTGCGGGCACAGGCTGAACCGTGTATCCACCACTAGCTGGAAAC
ATGGCCCATGCTGGTGCCTCTGTAGACCTGACTATCTTTTCTCTACACCTAGCAGGTGTG
TCATCAATCCTCGGGGCTATCAACTTTATCACTACAGCAATTAATATAAAATCCCCAGCC
ATATCACAATACCAAACACCCCTATTCGTGTGATCAGTACTTATTACAGCCGTCCTATTA
TTACTCTCATTACCAGTACTCGCTGCAGGCATCACCATACTACTTACAGAT
>companion-Terrapene_carolina-BOLDAAK2415
CGTATAAACAATATAAGCTTCTGACTTTTACCCCCATCCCTATTACTACTTCTAGCATCA
TCAGGAATTGAAGCGGGCGCAGGTACAGGCTGAACTGTATATCCCCCATTAGCTGGAAAC
TTAGCCCACGCCGGTGCCTCTGTAGACCTAACTATCTTTTCTCTTCACCTAGCTGGTGTA
TCCTCAATTTTAGGTGCTATCAACTTTATTACCACAGCAATTAACATAAAATCTGCGGCC
ATATCACAATACCAAACACCCCTGTTCGTATGGTCAGTACTTATTACAGCTGTCCTATTA
TTATTATCATTACCCGTACTAGCTGCAGGCATCACTATACTACTCACAGAC
>focal-Emys_orbicularis-BOLDAAF8183
CGTATAAATAATATAAGTTTCTGACTTTTACCTCCATCCCTACTACTACTTCTAGCATCA
TCAGGAATTGAAGCAGGGGCAGGCACAGGTTGAACTGTATACCCCCCGCTAGCCGGAAAC
TTAGCTCATGCCGGTGCCTCTGTAGACCTAACTATTTTTTCTCTCCACTTAGCTGGTGTA
TCTTCAATTTTAGGGGCTATCAATTTTATTACCACAGCAATTAACATAAAATCCCCAGCC
ATATCACAATACCAAACACCCCTGTTTGTATGATCAGTACTTATTACCGCTGTCCTATTA
CTATTATCATTACCAGTACTAGCTGCAGGCATCACTATACTACTTACAGAC
>companion-Amynthas_aspergillus-BOLDACB6698
CGTCTAAATAATATAAGATTTTGACTTTTGCCACCTTCCTTAATTCTATTAGTAAGGTCT
GCGGCTGTTGAAAAGGGGGCTGGCACCGGATGAACAGTCTACCCCCCTTTAGCAAGAAAC
ATGGCACATGCAGGTCCCTCTGTAGACCTTGCAATTTTCTCACTACATTTAGCGGGTGCC
TCATCAATTTTAGGTGCCATTAACTTTATCACTACAGTAATTAACATGCGATGATCGGGG
CTACGCTTAGAACGAATTCCACTATTTGTTTGAGCCGTAGTAATTACTGTAGTACTTCTA
CTATTGTCGCTTCCCGTATTAGCCGGTGCTATTACTATATTACTAACAGAC
>focal-Allolobophora_chlorotica=L1-BOLDAAA2175
CGACTTAATAATATAAGGTTCTGACTCCTACCCCCGTCACTAATTCTTCTAGTATCCTCT
GCTGCTGTAGAAAAGGGGGCAGGAACTGGATGAACTGTATATCCACCCTTAGCAAGAAAT
CTTGCCCACGCAGGCCCATCTGTAGACTTAGCTATTTTCTCTCTCCATCTAGCAGGTGCT
TCATCAATTTTAGGGGCAATTAATTTTATTACTACAGTTATTAATATGCGCTGAAGGGGT
TTACGTCTTGAACGAATCCCACTATTCGTTTGAGCGGTACTAATTACAGTCGTACTTCTA
CTTCTATCCTTACCAGTGCTAGCGGGAGCTATCACCATACTTCTTACCGAT
>focal-Sepiella_japonica-BOLDAAD8673
CGAATAAATAATATAAGTTTTTGGTTATTACCTCCATCTTTAACTCTTTTATTATCATCC
TCAGCTGTAGAAAGAGGTGCTGGAACTGGATGAACAGTATATCCTCCCTTATCTAGTAAT
CTTTCTCATGCTGGCCCATCTGTAGATTTAGCTATTTTTTCTTTACATTTAGCTGGTGTT
TCCTCAATCTTAGGTGCTATTAATTTTATTACAACTATTTTAAATATACGGTGAGAGGGT
TTACAAATAGAACGACTCCCTTTATTTGTTTGATCCGTATTTATTACAGCTATTTTACTA
CTACTATCCTTACCAGTTTTAGCTGGAGCCATTACTATATTATTAACCGAT
>focal-Lepus_timidus-BOLDACH3541
CGAATAAACAATATAAGCTTTTGACTCCTCCCACCATCTTTCCTTCTCTTATTAGCCTCA
TCTATAGTAGAAGCTGGCGCAGGGACTGGTTGAACTGTCTACCCGCCACTGGCTGGTAAC
TTAGCTCACGCAGGAGCCTCAGTTGACCTCACTATCTTTTCCCTACACTTAGCTGGAGTT
TCATCTATTTTAGGAGCCATTAATTTTATTACTACTATTATTAACATAAAACCCCCTGCT
ATATCTCAGTACCAAACACCCCTATTTGTGTGATCAGTTCTTATCACAGCTGTGCTTCTA
CTACTTTCCTTACCAGTTCTAGCTGCCGGCATTACAATGCTTTTAACAGAC
>focal-Hippocampus_kuda-BOLDAAC0512
CGAATAAATAATATGAGTTTTTGATTATTACCACCTTCTTTTCTTCTCCTCCTTGCTTCC
TCAGGGGTAGAAGCTGGAGCAGGAACAGGTTGGACTGTCTACCCTCCACTAGCAGGCAAT
TTAGCCCATGCTGGGGCCTCTGTAGACTTGACAATCTTTTCTCTTCATTTAGCAGGTGTT
TCATCAATTCTAGGGGCTATTAACTTTATTACTACAATTATCAACATAAAACCCCCATCA
ATTTCACAATATCAAACACCATTGTTTGTATGAGCAGTTTTAGTAACCGCAGTTCTACTT
TTACTGTCATTACCTGTACTAGCAGCCGGGATCACTATGCTTCTTACAGAC
>focal-Galba_truncatula-BOLDAAY4012
CGAATAAATAATATAAGGTTTTGATTACTTCCTCCATCTTTTATTCTTCTTTTATGTTCA
AGCATAGTTGAAGGGGGAGTGGGTACAGGTTGAACAGTTTACCCACCTTTAAGCGGACCT
ATTGCCCATGGCGGGTCTTCAGTTGACTTAGCTATTTTTTCTCTACATTTAGCAGGTCTT
TCTAGTATTTTAGGTGCTATTAATTTTATTACTACAATTTTCAATATACGATCGCCCGGA
ATTACTTTAGAACGAATAAGGTTATTTGTGTGATCTGTTTTAGTTACTGCTTTTCTTTTA
CTTTTATCTTTACCTGTATTAGCTGGAGCAATTACTATGCTTTTAACAGAT
>companion-Acanthochelys_radiolata-BOLDAAJ2870
CGAATAAACAATATGAGCTTCTGACTCCTCCCACCATCACTACTCCTTCTTCTAGCCTCA
TCAGGAGTAGAAGCCGGAGCCGGAACAGGATGAACCGTATACCCACCCCTAGCCGGAAAT
ATAGCACATGCTGGTGCCTCTGTGGACTTAACTATTTTTTCCCTACACCTAGCCGGAGCA
TCATCAATCCTGGGCGCTATTAACTTTATTACCACAGCAATTAATATAAAAACCCCATCT
ATATCACAATACCAAACCCCACTATTCGTATGATCCGTACTAATCACAGCTGTATTACTA
CTACTATCTCTCCCAGTCCTTGCAGCAGGAATCACCATACTTCTCACAGAC
>companion-Acanthochelys_radiolata-BOLDACI1615
CGAATAAACAATATGAGCTTCTGACTCCTCCCACCATCACTACTCCTTCTTCTAGCCTCA
TCAGGAGTAGAAGCCGGAGCCGGAACAGGATGAACCGTATACCCACCCCTAGCCGGAAAT
ATAGCACATGCTGGTGCCTCTGTGGACTTAACTATTTTTTCCCTACACCTAGCCGGAGCA
TCATCAATCCTGGGCGCTATTAACTTTATTACCACAGCAATTAATATAAAAACCCCATCT
ATATCACAATACCAAACCCCACTATTCGTATGATCCGTACTAATCACAGCTGTATTACTA
CTACTATCTCTCCCAGTCCTTGCAGCAGGAATCACCATACTTCTCACAGAC
>focal-Emys_orbicularis-KP697910
CGTATAAATAATATAAGTTTCTGACTTTTACCTCCATCCTTACTACTACTTCTAGCATCA
TCAGGAATTGAAGCAGGGGCAGGCACAGGTTGAACTGTATACCCCCCGCTAGCCGGAAAC
TTAGCTCATGCCGGTGCCTCTGTAGACCTAACTATTTTTTCTCTCCACTTGACTGGTGTA
TCTTCAATTTTAGGGGCTATCAATTTTATTACCACAGCAATTAACATAAAATCCCCAGCC
ATATCACAATACCAAACATCCCTGTTTGTATGATCAGTACTTATTACCGCTGTCCTATTA
CTATTATCATTACCAGTACTAGCTGCAGGCATCACTATACTACTTACAGAC
>focal-Madoqua_kirkii-BOLDACD2571
CGAATAAATAATATAAGCTTCTGGCTTCTTCCTCCATCTTTTCTATTACTTCTAGCATCC
TCTATGGTTGAAGCAGGAGCAGGAACAGGCTGAACCGTCTATCCCCCTCTAGCAGGCAAT
CTAGCCCATGCAGGAGCCTCGGTAGATCTAACCATCTTCTCCCTCCACCTGGCAGGTGTA
TCTTCAATTTTAGGAGCAATTAATTTTATTACGACAATTATCAACATAAAACCCCCTGCA
ATATCGCAATATCAGACTCCCTTATTCGTGTGATCAGTACTAATCACTGCCGTATTATTA
CTCCTATCACTCCCTGTGTTAGCCGCCGGTATTACAATACTTTTAACAGAC
>focal-Chamaedrilus_chlorophilus-KM874822.1
CGACTTAACAATATAAGATTCTGACTTCTTCCCCCATCCCTAATACTACTTCTATCATCA
GCAGCAGTAGAAAAAGGAGCAGGAACAGGATGAACAGTATATCCCCCTCTTTCATCAAAC
ATAGCACATGCCGGCCCATCAGTTGATTTAGCCATTTTCTCCCTTCACTTAGCAGGTGCT
TCATCTATTCTAGGAGCCATTAATTTTATTACTACAGTAATCAATATACGAATAAAAGGA
ATACAATTAGAACGAATCCCCCTATTCGTATGAGCAGTTGTTATTACAGTAGTCCTTCTT
CTCTTATCCCTTCCCGTTCTAGCAGGAGCTATTACTATACTTCTAACAGAC
>companion-Amynthas_corticis-BOLDAAE1378
CGCCTAAATAATATAAGATTCTGACTATTGCCTCCATCGCTCATCCTATTAGTCTCTTCT
GCAGCAGTAGAAAAGGGTGCGGGAACAGGATGAACAGTATATCCCCCACTAGCAAGTAAT
ATTGCACATGCTGGACCATCAGTAGATCTAGCAATTTTCTCACTACACTTAGCGGGGGCA
TCATCAATTCTAGGTGCAATCAATTTTATTACTACAGTAATTAATATACGATGATCCGGG
CTACAACTGGAACGAATTCCCCTATTTGTATGAGCAGTGGTAATCACCACAGTTTTACTA
CTTATATCATTACCAGTACTAGCAGGTGCTATTACAATACTATTAACAGAT
>companion-Amynthas_corticis-BOLDACQ8303
CGACTTAATAATATAAGATTTTGACTATTACCACCCTCACTAATTCTACTAGTATCCTCA
GCCGCCGTAGAAAAAGGAGCTGGAACTGGGTGAACAGTATACCCGCCACTAGCAAGAAAC
ATTGCTCATGCCGGACCATCAGTAGATCTTGCAATTTTCTCCCTACACCTAGCTGGAGCA
TCCTCAATTTTAGGAGCTATTAACTTTATTACAACAGTGATTAATATACGATGATCTGGT
CTACGACTAGAGCGAATCCCGCTATTCGTTTGAGCAGTAGTAATTACCGTAGTACTTCTA
CTGCTATCACTACCTGTATTAGCTGGTGCTATTACAATACTACTAACAGAT
>companion-Amynthas_corticis-BOLDACQ8302
CGACTTAATAATATAAGATTTTGACTATTACCACCCTCACTAATTCTACTAGTATCCTCA
GCCGCCGTAGAAAAAGGAGCTGGAACTGGGTGAACAGTATACCCGCCACTAGCAAGAAAC
ATTGCTCATGCCGGACCATCAGTAGATCTTGCAATTTTCTCCCTACACCTAGCTGGAGCA
TCCTCAATTTTAGGAGCTATTAACTTTATTACAACAGTGATTAATATACGATGATCTGGT
CTACGACTAGAGCGAATCCCGCTATTCGTTTGAGCAGTAGTAATTACCGTAGTACTTCTA
CTGCTATCACTACCTGTATTAGCTGGTGCTATTACAATACTACTAACAGAT
>companion-Amynthas_corticis-BOLDACQ8301
CGACTTAATAATATAAGATTTTGACTATTACCACCCTCACTAATTCTACTAGTATCCTCA
GCCGCCGTAGAAAAAGGAGCTGGAACTGGGTGAACAGTATACCCGCCACTAGCAAGAAAC
ATTGCTCATGCCGGACCATCAGTAGATCTTGCAATTTTCTCCCTACACCTAGCTGGAGCA
TCCTCAATTTTAGGAGCTATTAACTTTATTACAACAGTGATTAATATACGATGATCTGGT
CTACGACTAGAGCGAATCCCGCTATTCGTTTGAGCAGTAGTAATTACCGTAGTACTTCTA
CTGCTATCACTACCTGTATTAGCTGGTGCTATTACAATACTACTAACAGAT
>companion-Amynthas_corticis-BOLDACQ8269
CGACTTAATAATATAAGATTTTGACTATTACCACCCTCACTAATTCTACTAGTATCCTCA
GCCGCCGTAGAAAAAGGAGCTGGAACTGGGTGAACAGTATACCCGCCACTAGCAAGAAAC
ATTGCTCATGCCGGACCATCAGTAGATCTTGCAATTTTCTCCCTACACCTAGCTGGAGCA
TCCTCAATTTTAGGAGCTATTAACTTTATTACAACAGTGATTAATATACGATGATCTGGT
CTACGACTAGAGCGAATCCCGCTATTCGTTTGAGCAGTAGTAATTACCGTAGTACTTCTA
CTGCTATCACTACCTGTATTAGCTGGTGCTATTACAATACTACTAACAGAT
>focal-Allolobophora_chlorotica=L1-BOLDAAA4286
CGACTCAATAATATAAGGTTCTGACTTCTACCCCCTTCACTAATTCTTCTAGTATCCTCT
GCTGCCGTAGAAAAGGGGGCAGGAACTGGATGAACTGTCTATCCACCCCTAGCAAGAAAT
CTTGCCCACGCAGGCCCATCTGTAGACTTAGCTATTTTCTCCCTCCATCTAGCAGGTGCT
TCGTCAATTTTAGGGGCAATTAATTTTATCACTACAGTTATTAATATGCGCTGAAGAGGT
TTACGTCTTGAACGAATTCCACTATTCGTTTGAGCGGTACTAATTACAGTAGTGCTTCTA
CTTCTATCCTTACCAGTGCTGGCGGGTGCTATCACTATACTACTTACCGAC
>focal-Allolobophora_chlorotica=L1-BOLDACF3912
CGACTCAATAATATAAGGTTCTGACTTCTACCCCCTTCACTAATTCTTCTAGTATCCTCT
GCTGCCGTAGAAAAGGGGGCAGGAACTGGATGAACTGTCTATCCACCCCTAGCAAGAAAT
CTTGCCCACGCAGGCCCATCTGTAGACTTAGCTATTTTCTCCCTCCATCTAGCAGGTGCT
TCGTCAATTTTAGGGGCAATTAATTTTATCACTACAGTTATTAATATGCGCTGAAGAGGT
TTACGTCTTGAACGAATTCCACTATTCGTTTGAGCGGTACTAATTACAGTAGTGCTTCTA
CTTCTATCCTTACCAGTGCTGGCGGGTGCTATCACTATACTACTTACCGAC
>focal-Allolobophora_chlorotica=L1-BOLDABX6514
CGACTCAATAATATAAGGTTCTGACTTCTACCCCCTTCACTAATTCTTCTAGTATCCTCT
GCTGCCGTAGAAAAGGGGGCAGGAACTGGATGAACTGTCTATCCACCCCTAGCAAGAAAT
CTTGCCCACGCAGGCCCATCTGTAGACTTAGCTATTTTCTCCCTCCATCTAGCAGGTGCT
TCGTCAATTTTAGGGGCAATTAATTTTATCACTACAGTTATTAATATGCGCTGAAGAGGT
TTACGTCTTGAACGAATTCCACTATTCGTTTGAGCGGTACTAATTACAGTAGTGCTTCTA
CTTCTATCCTTACCAGTGCTGGCGGGTGCTATCACTATACTACTTACCGAC
>focal-Allolobophora_chlorotica=L1-BOLDACF3429
CGACTTAATAATATAAGGTTCTGACTTCTACCCCCATCACTAATTCTTCTAGTATCCTCT
GCTGCTGTAGAAAAGGGGGCAGGAACTGGATGAACTGTCTATCCTCCCTTAGCAAGAAAT
CTTGCCCACGCAGGCCCATCTGTAGACTTAGCTATTTTCTCCCTCCATCTAGCAGGTGCT
TCGTCAATTTTAGGGGCAATTAATTTTATTACTACAGTTATTAATATGCGCTGAAGAGGT
TTACGTCTTGAACGAATTCCACTATTCGTTTGAGCGGTACTAATTACAGTAGTGCTTCTA
CTTCTATCCTTACCAGTGCTAGCGGGTGCTATCACCATACTACTTACCGAT
>focal-Allolobophora_chlorotica=L1-BOLDACE5799
CGACTTAATAATATAAGGTTCTGACTCCTACCCCCGTCACTAATTCTTCTAGTATCCTCT
GCTGCTGTAGAAAAGGGGGCAGGAACTGGATGAACTGTATATCCACCCTTAGCAAGAAAT
CTTGCCCACGCAGGCCCATCTGTAGACTTAGCTATTTTCTCTCTCCATCTAGCAGGTGCT
TCATCAATTTTAGGGGCAATTAATTTTATTACTACAGTTATTAATATGCGCTGAAGGGGT
TTACGTCTTGAACGAATCCCACTATTCGTTTGAGCGGTACTAATTACAGTCGTACTTCTA
CTTCTATCCTTACCAGTGCTAGCGGGAGCTATCACCATACTTCTTACCGAT
>companion-Unio_pictorum-BOLDAAD9209
CGGTTAAATAATCTGAGGTTTTGGTTGCTTGTGCCGGCTTTGTTTTTATTGCTGAGATCG
TCTTTGGTAGAGAGAGGGGTTGGAACTGGTTGAACAGTGTATCCCCCCTTGTCTGGAAAT
GTAGCTCATTCTGGGGCTTCAGTAGATTTGGCTATTTTTTCTTTGCATCTTGCTGGTGCT
TCTTCTATTTTGGGTGCTATTAATTTCATCTCTACCGTTGGAAATATGCGATCTCCTGGG
TTAGTTGCTGAACGAATTCCTTTATTCGTTTGAGCTGTTACTGTTACTGCAATTTTGTTG
GTAGCCGCTTTGCCTGTTTTAGCTGGTGCTATTACAATATTACTTACGGAT
>companion-Unio_pictorum-BOLDAAD9208
CGGTTAAATAATCTGAGGTTTTGGTTGCTTGTGCCGGCTTTGTTTTTATTGTTGAGATCG
TCTTTGGTAGAGAGAGGGGTTGGAACTGGTTGAACAGTGTATCCCCCTTTGTCTGGAAAT
GTAGCTCATTCTGGGGCTTCAGTAGATTTGGCTATTTTTTCTTTGCATCTTGCTGGTGCT
TCTTCTATTTTGGGTGCTATTAATTTCATCTCTACCGTTGGAAATATGCGATCTCCTGGG
TTAGTTGCTGAACGAATTCCTTTATTCGTTTGAGCTGTTACTGTTACTGCAATTTTGTTG
GTAGCCGCTTTGCCTGTTTTAGCTGGTGCTATTACAATATTACTTACGGAT
>companion-Calyptraea_chinensis-BOLDAAW8042
CGATTAAATAATATAAGTTTCTGGTTACTTCCTCCTGCTTTACTATTATTACTTTCTTCT
GCAGCTGTTGAAGGTGGTGTAGGAACAGGTTGAACTGTATATCCTCCTTTATCAAGCAAT
TTAGCTCATGCTGGTGGTTCAGTAGATTTAGCAATTTTTTCTTTACATTTAGCTGGTGTT
TCTTCAATTTTAGGTGCTGTAAATTTTATTACCACTGTGGTTAATATACGATGATTTGGA
ATACAATTTGAACGTTTACCTTTGTTTGTATGGTCAGTAAAAATTACGGTTATTTTACTT
TTACTCTCATTGCCTGTTTTAGCGGGGGCTATTACGATGCTACTTACTGAT
>focal-Galba_truncatula-KP242695
CGAATGAATAATATAAGATTTTGATTACTGCCTCCATCTTTTATTCTTCTTTTATGTTCA
AGTATAGTTGAAGGAGGAGTTGGTACAGGTTGAACTGTTTATCCTCCTTTAAGAGGACCT
ATTGCTCATGGTGGATCCTCAGTTGATTTAGCTATTTTTTCTTTACATTTAGCTGGTCTC
TCTAGAATTTTAGGTGCTATTAATTTTATTACTACGATTTTTAATATACGCTCTCCAGGT
ATTACTTTAGAACGAATAAGATTATTTGTATGATCTGTGTTAGTTACAGCTTTTTTATTA
CTTTTATCTTTACCTGTATTAGCTGGTGCTATTACTATGCTTCTTACAGAT
>focal-Galba_schizarensis-cox1
CGAATGAATAATATAAGATTTTGATTACTGCCTCCATCTTTTATTCTTCTTTTATGTTCA
AGTATAGTTGAAGGAGGAGTTGGTACAGGTTGAACTGTTTATCCTCCTTTAAGAGGACCT
ATTGCTCATGGTGGATCCTCAGTTGATTTAGCTATTTTTTCTTTACATTTAGCTGGTCTC
TCTAGAATTTTAGGTGCTATTAATTTTATTACTACGATTTTTAATATACGCTCTCCAGGT
ATTACTTTAGAACGAATAAGATTATTTGTATGATCTGTGTTAGTTACAGCTTTTTTATTA
CTTTTATCTTTACCTGTATTAGCTGGTGCTATTACTATGCTTCTTACAGAT
>companion-Biomphalaria_straminea-BOLDACZ9737
CGAATAAATAATATATCTTTTTGACTTCTTCCTCCTTCATTTATTTTACTATTAGTATCT
AGAATAGTTGAAGGTGGGGTAGGAACAGGTTGAACTGTTTACCCTCCTCTGAGTGGACCT
ATTGCTCATGGTGGTGCATCTGTAGACTTGGCTATTTTTTCTTTACATTTAGCAGGAATA
AGTTCTATTTTAGGTGCTATTAATTTTATTACTACAATTTTTAATATACGAGCTCCTGGA
ATTACGATGGAACGTTTATCGTTATTTGTATGATCTGTATTAGTTACAGCATTTTTATTA
TTGCTATCTTTACCTGTTTTAGCTGGTGCCATTACTATATTATTGACTGAT
>companion-Biomphalaria_straminea-BOLDACZ6956
CGAATAAATAATATATCTTTTTGACTTCTTCCTCCTTCATTTATTTTACTATTAGTATCT
AGAATAGTTGAAGGTGGGGTAGGAACAGGTTGAACTGTTTACCCTCCTCTGAGTGGACCT
ATTGCTCATGGTGGTGCATCTGTAGACTTGGCTATTTTTTCTTTACATTTAGCAGGAATA
AGTTCTATTTTAGGTGCTATTAATTTTATTACTACAATTTTTAATATACGAGCTCCTGGA
ATTACGATGGAACGTTTATCGTTATTTGTATGATCTGTATTAGTTACAGCATTTTTATTA
TTGCTATCTTTACCTGTTTTAGCTGGTGCCATTACTATATTATTGACTGAT
>companion-Biomphalaria_straminea-BOLDAAI8591
CGAATAAATAATATATCTTTTTGACTTCTTCCTCCTTCATTTATTTTACTATTAGTATCT
AGAATAGTTGAAGGTGGGGTAGGAACAGGTTGAACTGTTTACCCTCCTCTGAGTGGACCT
ATTGCTCATGGTGGTGCATCTGTAGACTTGGCTATTTTTTCTTTACATTTAGCAGGAATA
AGTTCTATTTTAGGTGCTATTAATTTTATTACTACAATTTTTAATATACGAGCTCCTGGA
ATTACGATGGAACGTTTATCGTTATTTGTATGATCTGTATTAGTTACAGCATTTTTATTA
TTGCTATCTTTACCTGTTTTAGCTGGTGCCATTACTATATTATTGACTGAT
>focal-Physa_carolinae-GQ415040.1
CGGATAAATAATATGAGTTTTTGATTATTACCTCCGTCATTTATTTTATTATTGTGCAGG
TCTATGGTTGAAGGAGGTGTGGGTACCGGATGAACTGTTTATCCACCACTATCAGGACCG
GTAGCCCATTCAGGTTCATCTGTGGATCTTGCTATTTTTTCATTACATTTAGCAGGGCTT
TCGTCAATTTTAGGTGCCATTAATTTTATTACAACTATTTTTAACATACGGTCACCAGGT
ATTACATTAGAACGAATAAGATTATTTGTTTGATCGGTATTAATTACAGCGTTTTTATTG
TTATTATCTTTACCGGTTTTAGCTGGAGCTATCACCATGTTGTTAACTGAT
>focal-Carcinus_aestuarii-KC789143
CGTATAAATAATATAAGCTTTTGGCTACTTCCCCCATCTTTAACTTTACTTTTAATAAGT
GGAATGGTAGAATGGGGAGTTGGAACTGGGTGAACAGTCTATCCTCCGCTAGCTGGAGCT
ATTGCCCATGCCGGTGCTTCAGTTGACTTAGGGATTTTTTCTTTACACCTAGCTGGAGTT
TCTTCTATTTTAGGAGCTGTAAATTTCATAACAACTATTATTAATATACGTTCTTTTGGC
ATGACAATAGATCAAATACCTTTATTCGTGTGAGCTGTTTTTATTACTGCAATCCTTTTA
TTATTATCATTACCTGTGTTAGCCGGAGCCATTACGATACTTTTAACTGAC
>companion-Porcellionides_myrmecophilus-BOLDACH2359
CGTATAAATAACATAAGATTTTGATTGCTCCCTCCTTCTCTCTTTTTACTTTTAAGAAGA
GGGCTAGTAGAGAGGGGAGTAGGGACCGGATGGACTGTCTATCCTCCTTTAGCATCGAAT
ATTGCCCATAGGGGGGCTTCTGTCGATATAGGGATTTTTTCTTTACACCTTGCTGGAGCC
TCTTCAATCTTAGGGGCTGTAAATTTTATTACCACTGTAATCAATATACGGGTTTACGGT
ATAAGGATAGATCGGGTCCCTTTGTTCGTTTGGTCGGTATTTATTACTGCCATTTTATTG
CTTTTATCCCTTCCTGTTTTGGCAGGGGCTATTACTATACTTTTAACAGAT
>companion-Sphecodes_ferruginatus-BOLDAAD0331
CGAATAAATAATATAAGATTCTGACTACTTACTCCTTCATTATTTATATTACTATTAAGA
AATATTACAGATACAGGATCAGGAACAGGTTGAACTATTTACCCCCCATTATCATCAATT
ATATATCATTCTTCATCATCAGTAGATTTTACTATTTTTTCACTTCATATAGCCGGAATC
TCTTCTATTATAGGAGCCATTAATTTTATTACATCTATTCTGCTTATAAAAAATATTTCT
ATTAATTTAGATCAAATTCCACTATTTCCATGATCTGTAAAAATTACAGCCATTTTACTT
TTATTATCCCTTCCTATTTTAGCTGGAGCAATTACAATATTATTAACAGAC
>companion-Seladonia_tumulorum-cox1
CGAATAAATAATATAAGATTTTGATTACTTATTCCTTCCTTATTTATACTCTTAATAAGA
AGAACTATATCAACGGGGTCAGGGACTGGATGAACTATTTACCCCCCCCTATCATCAATT
ATATACCATTCAACTTCTTCCGTAGATTTTACTATTTTTTCACTCCATATAGCAGGAATT
TCTTCAATTATAGGAGCTATTAATTTTATTGTTTCAATCATATTAATAAAAAATATTTCA
CTTAAAATAAATCAAATCCCTTTATTCCCATGATCAGTAAAAATTACCGCTATTTTACTA
CTCTTATCCTTACCTATCTTAGCTGGAGCGATTACTATATTACTAACTGAT
>companion-Polyrhachis_turneri-cox1
CGTCTAAATAATATAAGATTTTGACTCCTTCCTCCTTCTATTTCTCTTTTAATTTTAAGA
AATTTTATTAATGAAGGATCTGGGACAGGTTGAACTGTCTATCCTCCTTTAGCATCAAAT
ATTTTTCATAGAGGACCATCAGTAGACTTAACAATCTTCTCTCTTCATATTGCTGGTATA
TCTTCAATCTTAGGGGCAATTAATTTTATCTCAACTATTTTAAATATACATAATATTAAT
ATAACTTTAGAAAAAATTCCTTTATTAGTTTGATCTATTCTTATTACTGCAATTCTACTT
TTATTATCTCTCCCTGTTCTCGCCGGAGCAATTACTATGCTACTTACTGAC
>companion-Stagnicola_corvus-BOLDACQ2377
CGTATAAATAATATAAGTTTTTGGTTATTACCTCCTTCTTTTGTTTTACTTTTATGCTCT
AGAATAGTAGAAGGTGGTGTAGGTACAGGTTGAACGGTTTACCCTCCTTTGAGTGGACCT
ATTGCACATGGAGGTTCTTCTGTGGACTTAGCTATTTTTTCTTTACATCTAGCAGGTCTT
TCTAGAATTTTGGGTGCAATTAACTTTATTACTACTATTTTTAATATACGTTCACCAGGA
ATCACTTTAGAACGAATAAGGTTATTTGTTTGATCTGTTTTAGTTACAGCTTTTCTGCTT
TTATTATCATTACCAGTTTTGGCAGGAGCAATTACAATACTTTTAACAGAT
>focal-Hippocampus_kuda-BOLDAAC0510
CGAATAAATAATATGAGTTTTTGATTATTACCCCCTTCTTTTCTTCTTCTCCTTGCTTCC
TCAGGAGTAGAAGCTGGAGCAGGAACAGGTTGGACTGTCTACCCTCCACTAGCAGGTAAT
TTAGCCCATGCTGGGGCCTCTGTAGACTTGACAATCTTTTCTCTTCATTTAGCAGGTGTT
TCATCAATTCTAGGGGCTATTAACTTTATTACTACTATTATCAACATAAAACCCCCATCA
ATTTCACAATATCAAACACCATTGTTTGTATGAGCAGTTTTAGTAACCGCAGTTCTACTT
TTACTGTCATTACCTGTGCTAGCAGCTGGGATCACTATGCTTCTTACAGAC
>focal-Artemia_franciscana-BOLDACQ1113
CGGTTAAATAATTTAAGATTTTGAATACTTCCACCATCCTTGACTCTTCTCTTGGCCAGA
TCTATAGTTGAGAGAGGTGCAGGAACTGGATGAACAGTTTATCCCCCTCTATCCTCAGCC
ATTGCCCATGCCGGACCTTCTGTAGATTTAGCTATTTTCTCGCTTCATTTAGCTGGAGTT
TCCTCTATCTTAGGGGCTGTAAATTTTATTACTACTATCATTAATATACGACCCCAGTCA
ATATCTATTGACCGTATACCTCTCTTCGTTTGAGCAGTAGGAATCACCGCCGTTCTTCTC
CTTTTGTCACTTCCAGTCCTAGCGGGGGCTATTACTATACTGTTAACCGAC
>focal-Lepus_timidus-BOLDAAJ1380
CGAATAAACAATATAAGCTTTTGACTCCTCCCACCATCTTTCCTTCTCTTATTAGCCTCA
TCTATAGTAGAAGCTGGCGCAGGGACTGGTTGAACTGTCTACCCGCCACTGGCTGGTAAC
TTAGCTCACGCAGGAGCCTCAGTTGACCTCACTATCTTTTCCCTACACTTAGCTGGAGTT
TCATCTATTTTAGGAGCCATTAATTTTATTACTACTATTATTAACATAAAACCCCCTGCT
ATATCTCAGTACCAAACACCCCTATTTGTGTGATCAGTTCTTATCACAGCTGTGCTTCTA
CTACTTTCCTTACCAGTTCTAGCTGCCGGCATTACAATGCTTTTAACAGAC
>focal-Galba_truncatula-BOLDAAI7214
CGAATAAATAATATAAGGTTTTGATTACTTCCTCCATCTTTTATTCTTCTTTTATGTTCA
AGCATAGTTGAAGGGGGAGTGGGTACAGGTTGAACAGTTTACCCACCTTTAAGCGGACCT
ATTGCCCATGGCGGGTCTTCAGTTGACTTAGCTATTTTTTCTCTACATTTAGCAGGTCTT
TCTAGTATTTTAGGTGCTATTAATTTTATTACTACAATTTTCAATATACGATCGCCCGGA
ATTACTTTAGAACGAATAAGGTTATTTGTGTGATCTGTTTTAGTTACTGCTTTTCTTTTA
CTTTTATCTTTACCTGTATTAGCTGGAGCAATTACTATGCTTTTAACAGAT
>focal-Artemia_franciscana-BOLDAAB5746
CGGTTAAATAATTTAAGATTTTGAATACTTCCACCATCCTTGACTCTTCTCTTGGCCAGA
TCTATAGTTGAGAGAGGTGCAGGAACTGGATGAACAGTTTATCCCCCTCTATCCTCAGCC
ATTGCCCATGCCGGACCTTCTGTAGATTTAGCTATTTTCTCGCTTCATTTAGCTGGAGTT
TCCTCTATCTTAGGGGCTGTAAATTTTATTACTACTATCATTAATATACGACCCCAGTCA
ATATCTATTGACCGTATACCTCTCTTCGTTTGAGCAGTAGGAATCACCGCCGTTCTTCTC
CTTTTGTCACTTCCAGTCCTAGCGGGGGCTATTACTATACTGTTAACCGAC
>focal-Hippocampus_kuda-BOLDACE6993
CGAATAAATAATATGAGTTTTTGATTATTACCACCTTCTTTTCTTCTCCTCCTTGCTTCC
TCAGGGGTAGAAGCTGGAGCAGGAACAGGTTGGACTGTCTACCCTCCACTAGCAGGCAAT
TTAGCCCATGCTGGGGCCTCTGTAGACTTGACAATCTTTTCTCTTCATTTAGCAGGTGTT
TCATCAATTCTAGGGGCTATTAACTTTATTACTACAATTATCAACATAAAACCCCCATCA
ATTTCACAATATCAAACACCATTGTTTGTATGAGCAGTTTTAGTAACCGCAGTTCTACTT
TTACTGTCATTACCTGTACTAGCAGCCGGGATCACTATGCTTCTTACAGAC
>companion-Stagnicola_corvus-BOLDAAN2716
CGTATAAATAATATAAGTTTTTGGTTATTACCTCCTTCTTTTGTTTTACTTTTATGCTCT
AGAATAGTAGAAGGTGGTGTAGGTACAGGTTGAACGGTTTACCCTCCTTTGAGTGGACCT
ATTGCACATGGAGGTTCTTCTGTGGACTTAGCTATTTTTTCTTTACATCTAGCAGGTCTT
TCTAGAATTTTGGGTGCAATTAACTTTATTACTACTATTTTTAATATACGTTCACCAGGA
ATCACTTTAGAACGAATAAGGTTATTTGTTTGATCTGTTTTAGTTACAGCTTTTCTGCTT
TTATTATCATTACCAGTTTTGGCAGGAGCAATTACAATACTTTTAACAGAT
>companion-Stagnicola_corvus-BOLDACV6453
CGTATAAATAATATAAGTTTTTGGTTATTACCTCCTTCTTTTGTTTTACTTTTATGCTCT
AGAATAGTAGAAGGTGGTGTAGGTACAGGTTGAACGGTTTACCCTCCTTTGAGTGGACCT
ATTGCACATGGAGGTTCTTCTGTGGACTTAGCTATTTTTTCTTTACATCTAGCAGGTCTT
TCTAGAATTTTGGGTGCAATTAACTTTATTACTACTATTTTTAATATACGTTCACCAGGA
ATCACTTTAGAACGAATAAGGTTATTTGTTTGATCTGTTTTAGTTACAGCTTTTCTGCTT
TTATTATCATTACCAGTTTTGGCAGGAGCAATTACAATACTTTTAACAGAT
>companion-Biomphalaria_peregrina-BOLDACH8502
CGAATAAATAATATATCATTTTGATTACTTCCACCATCATTTATTTTATTATTAGTATCT
AGAATAGTAGAAGGAGGGGTAGGTACAGGTTGAACTGTTTATCCTCCTTTAAGGGGACCT
ATTGCTCATGGAGGTGCATCTGTTGATTTAGCTATTTTCTCTTTACATTTAGCAGGTATA
AGTTCTATTTTAGGTGCTATTAATTTTATTACTACAATTTTTAATATACGAGCACCTGGA
ATTACTATAGAACGATTATCATTATTTGTTTGATCTGTACTAGTCACTGCTTTTTTATTA
CTCTTATCGTTACCTGTTTTAGCAGGTGCTATTACAATATTATTAACAGAT
>companion-Biomphalaria_peregrina-BOLDACP9984
CGAATAAATAATATATCATTTTGATTACTTCCACCATCATTTATTTTATTATTAGTATCT
AGAATAGTAGAAGGAGGGGTAGGTACAGGTTGAACTGTTTATCCTCCTTTAAGGGGACCT
ATTGCTCATGGAGGTGCATCTGTTGATTTAGCTATTTTCTCTTTACATTTAGCAGGTATA
AGTTCTATTTTAGGTGCTATTAATTTTATTACTACAATTTTTAATATACGAGCACCTGGA
ATTACTATAGAACGATTATCATTATTTGTTTGATCTGTACTAGTCACTGCTTTTTTATTA
CTCTTATCGTTACCTGTTTTAGCAGGTGCTATTACAATATTATTAACAGAT
>focal-Carcinus_aestuarii-JQ623922
CGTATAAATAATATAAGCTTTTGGCTACTTCCCCCATCTTTAACTTTACTTTTAATAAGT
GGAATGGTAGAATGGGGAGTTGGAACTGGGTGAACAGTCTATCCTCCGCTAGCTGGAGCT
ATTGCCCATGCCGGTGCTTCAGTTGACTTAGGGATTTTTTCTTTACACCTAGCTGGAGTT
TCTTCTATTTTAGGAGCTGTAAATTTCATAACAACTATTATTAATATACGTTCTTTTGGC
ATGACAATAGATCAAATACCTTTATTCGTGTGAGCTGTTTTTATTACTGCAATCCTTTTA
TTATTATCATTACCTGTGTTAGCCGGAGCCATTACGATACTTTTAACTGAC
>focal-Myrmica_rubra-BOLDAAD0829
CGAATAAATAACATAAGATTTTGATTACTCCCCCCTTCAATTATACTATTAATATTAAGA
AATTTTTTAAGGAATGGTGTAGGTACAGGATGAACCATTTACCCCCCTCTAGCTTCTAAT
ATTTTCCATAGAGGACCTTCAATTGATATATCAATCTTTTCTCTTCATATCGCTGGAATA
TCGTCTATTTTAGGTGCTATTAATTTTATCTCAACAATTATTAACATACATCATAAATCA
GTATCAATAGACAAAATCCCCTTAATAGTCTGATCAATTTTAATCACAGCTATTCTTCTC
TTACTTTCCTTACCAGTCTTAGCAGGAGCAATTACTATATTATTAACAGAT
>focal-Galba_truncatula-BOLDACQ4826
CGAATAAATAATATAAGGTTTTGATTACTTCCTCCATCTTTTATTCTTCTTTTATGTTCA
AGCATAGTTGAAGGGGGAGTGGGTACAGGTTGAACAGTTTACCCACCTTTAAGCGGACCT
ATTGCCCATGGCGGGTCTTCAGTTGACTTAGCTATTTTTTCTCTACATTTAGCAGGTCTT
TCTAGTATTTTAGGTGCTATTAATTTTATTACTACAATTTTCAATATACGATCGCCCGGA
ATTACTTTAGAACGAATAAGGTTATTTGTGTGATCTGTTTTAGTTACTGCTTTTCTTTTA
CTTTTATCTTTACCTGTATTAGCTGGAGCAATTACTATGCTTTTAACAGAT
>focal-Artemia_franciscana-BOLDACO6540
CGGTTAAATAATTTAAGATTTTGAATACTTCCACCATCCTTGACTCTTCTCTTGGCCAGA
TCTATAGTTGAGAGAGGTGCAGGAACTGGATGAACAGTTTATCCCCCTCTATCCTCAGCC
ATTGCCCATGCCGGACCTTCTGTAGATTTAGCTATTTTCTCGCTTCATTTAGCTGGAGTT
TCCTCTATCTTAGGGGCTGTAAATTTTATTACTACTATCATTAATATACGACCCCAGTCA
ATATCTATTGACCGTATACCTCTCTTCGTTTGAGCAGTAGGAATCACCGCCGTTCTTCTC
CTTTTGTCACTTCCAGTCCTAGCGGGGGCTATTACTATACTGTTAACCGAC
>focal-Allolobophora_chlorotica=L1-BOLDAAA2169
CGACTTAACAATATAAGGTTCTGACTTCTACCCCCGTCACTAATTCTTCTAGTATCCTCT
GCTGCTGTAGAAAAGGGGGCAGGAACTGGATGAACTGTCTATCCACCCTTAGCAAGAAAT
CTTGCCCACGCAGGCCCATCTGTAGACTTAGCTATTTTCTCCCTCCATCTAGCAGGTGCT
TCGTCAATTTTGGGGGCAATTAATTTTATTACTACAGTTATTAATATACGCTGAAGAGGT
TTACGTCTTGAACGAATTCCACTATTCGTTTGAGCGGTACTAATTACAGTAGTGCTTCTA
CTTCTATCCTTGCCAGTGCTAGCGGGTGCTATCACCATACTACTTACCGAT
>focal-Allolobophora_chlorotica=L1-BOLDABZ0534
CGACTTAACAATATAAGGTTCTGACTTCTACCCCCGTCACTAATTCTTCTAGTATCCTCT
GCTGCTGTAGAAAAGGGGGCAGGAACTGGATGAACTGTCTATCCACCCTTAGCAAGAAAT
CTTGCCCACGCAGGCCCATCTGTAGACTTAGCTATTTTCTCCCTCCATCTAGCAGGTGCT
TCGTCAATTTTGGGGGCAATTAATTTTATTACTACAGTTATTAATATACGCTGAAGAGGT
TTACGTCTTGAACGAATTCCACTATTCGTTTGAGCGGTACTAATTACAGTAGTGCTTCTA
CTTCTATCCTTGCCAGTGCTAGCGGGTGCTATCACCATACTACTTACCGAT
>focal-Tetramorium_caespitum-BOLDAAM2220
CGTATAAATAACATAAGATTTTGACTTCTACCACCCTCTATTAGATTATTATTGCTTAGA
AGATTTATTAATCCGGGGGTAGGAACAGGATGAACTATCTATCCCCCATTAGCATCTAAT
ATCTTTCATAGAGGCCCATCAATTGATCTATCAATTTTTTCTCTTCATATTGCAGGAATA
TCTTCTATTATAGGTGCAATTAATTTTATCGCTACTATTATAAACATACATCATAAAAAA
TTAACCTTAGATAAAATCCCCCTGTTAGTTTGATCTATTTTAATTACAGCAATTCTTCTC
CTCCTATCTCTTCCCGTATTAGCAGGAGCTATTACTATACTCTTAACAGAT
>focal-Tetramorium_caespitum-BOLDACH7206
CGTATAAATAACATAAGATTTTGACTTCTACCACCCTCTATTAGATTATTATTGCTTAGA
AGATTTATTAATCCGGGGGTAGGAACAGGATGAACTATCTATCCCCCATTAGCATCTAAT
ATCTTTCATAGAGGCCCATCAATTGATCTATCAATTTTTTCTCTTCATATTGCAGGAATA
TCTTCTATTATAGGTGCAATTAATTTTATCGCTACTATTATAAACATACATCATAAAAAA
TTAACCTTAGATAAAATCCCCCTGTTAGTTTGATCTATTTTAATTACAGCAATTCTTCTC
CTCCTATCTCTTCCCGTATTAGCAGGAGCTATTACTATACTCTTAACAGAT
>focal-Crepidula_fornicata-KR084815
CGACTTAATAACATAAGTTTCTGATTATTACCTCCAGCATTATTACTATTGCTATCCTCG
GCCGCAGTAGAAAGAGGAGTTGGGACCGGTTGAACGGTTTATCCTCCTTTGTCTGGAAAC
CTAGCTCACGCTGGCGGGTCTGTTGATTTAGCAATTTTTTCTTTACATCTTGCTGGTGTT
TCATCAATTTTAGGAGCTGTTAATTTTATTACTACTGTAATTAATATACGTTGACAAGGA
GTTCAATTTGAACGACTTCCTTTATTTGTATGATCAGTTAAAATTACAGCCATTCTATTA
TTACTTTCTTTACCAGTGTTAGCCGGAGCAATTACGATGCTTTTAACAGAT
>companion-Polyrhachis_mackayi-cox1
CGAATAAATAATATAAGATTCTGACTCCTCCCCCCCTCACTTTCCTTACTAATCTTAAGT
AATTTTATCAATGAAGGATCCGGCACTGGCTGAACGGTATACCCTCCTCTAGCATCAAAC
ATTTTTCACAGAGGCCCATCTGTTGACTTAACTATTTTTTCTCTGCACATTGCTGGTATA
TCTTCTATTTTAGGGGCTATTAATTTTATCTCAACTATTCTAAACATACATAATATCAAT
ATAACTATAGAAAAAATCCCCCTATTGGTCTGATCAATCCTTATTACTGCAATTCTACTT
CTCCTGTCACTCCCAGTATTAGCAGGAGCAATTACCATGCTTCTAACAGAT
>focal-Crepidula_fornicata-BOLDAAA8797
CGACTTAATAATATAAGTTTCTGACTATTACCTCCAGCATTATTACTATTGCTATCCTCG
GCCGCAGTAGAAAGAGGAGTTGGGACCGGTTGAACGGTTTATCCTCCTTTGTCTGGAAAC
CTGGCTCACGCCGGTGGATCTGTTGATTTAGCAATTTTTTCTTTACATCTTGCTGGTGTT
TCATCCATTTTAGGAGCTGTTAATTTTATTACTACTGTAATTAACATACGTTGACAGGGA
GTTCAATTTGAACGACTTCCTTTATTTGTATGATCAGTTAAAATTACAGCCATTCTATTA
TTACTTTCCTTACCAGTGTTAGCCGGAGCAATTACGATGCTTTTAACAGAC
>companion-Aenigmomphiscola_europaea-BOLDACB7419
CGTATAAATAATATAAGATTTTGATTATTACCTCCATCATTTATTTTACTTTTATGTTCT
AGAATGGTAGAAGGTGGTGTAGGTACAGGTTGAACAGTTTACCCCCCTTTAAGAGGCCCA
ATTGCTCACGGTGGGTCTTCTGTTGATTTAGCTATTTTTTCTTTACATTTGGCTGGACTT
TCGAGAATTTTAGGAGCAATTAATTTTATTACAACAATTTTTAATATACGTTCTCCGGGA
ATTACCCTTGAACGAATAAGATTATTTGTATGATCAGTTTTAGTTACTGCTTTTTTATTA
CTTCTTTCCTTACCCGTATTAGCAGGGGCTATTACTATATTATTAACCGAC
>focal-Physa_hendersoni-AY651194.1
CGTATAAATAATATAAGATTTTGGTTGTTACCTCCTTCTTTTATTTTATTGCTATGTAGT
TCTATAGTAGAAGGTGGTGTAGGTACAGGATGAACTGTATATCCTCCATTATCAGGTCCT
ATTGCTCATTCTGGATCTTCTGTAGATTTAGCTATTTTTTCACTGCATTTGGCCGGATTG
TCATCTATTTTAGGTGCTATTAATTTCATTACTACAATTTTTAACATGCGATCTCCAGGT
ATTACGCTGGAACGTATGAGACTATTTGTGTGATCTGTGTTAATTACAGCATTTTTATTG
TTACTATCATTACCGGTATTGGCGGGAGCTATCACTATACTGCTGACAGAT
>companion-Stagnicola_palustris-BOLDACS3231
CGTATAAATAATATAAGTTTTTGGTTATTACCTCCTTCATTTGTTTTACTTTTATGTTCC
AGAATAGTAGAAGGTGGGGTAGGTACAGGTTGAACGGTTTACCCTCCTTTGAGTGGGCCT
ATCGCACATGGAGGTTCTTCTGTAGACTTAGCTATTTTTTCATTACACTTAGCAGGTCTT
TCTAGAATTTTAGGTGCAATTAACTTTATTACTACTATTTTTAATATACGTTCACCAGGA
ATCACCCTAGAACGAATAAGGTTATTTGTTTGATCTGTTTTAGTTACAGCTTTTCTGCTT
TTACTGTCTTTACCAGTTTTGGCGGGGGCAATTACAATACTTTTAACAGAT
>focal-Artemia_franciscana-KF662955
CGGTTAAATAATTTAAGATTTTGAATACTTCCACCATCCTTGACTCTTCTCTTGGCCAGA
TCTATAGTTGAAAGAGGTGCAGGAACTGGATGAACAGTTTATCCCCCTCTATCTTCAGCC
ATTGCCCATGCCGGACCTTCTGTAGATTTAGCTATTTTCTCGCTTCATTTAGCTGGAGTT
TCCTCTATTTTAGGGGCTGTAAATTTTATTACTACTATCATTAATATACGACCTCAGTCA
ATATCTATTGACCGTATACCTCTCTTCGTTTGAGCAGTGGGAATCACCGCCGTTCTTCTC
CTTTTATCACTTCCAGTCCTAGCGGGGGCTATTACTATACTGTTAACTGAT
>focal-Crocodylus_niloticus-BOLDAAC4128
CGCATAAACAACATAAGCTTCTGATTACTACCCCCATCATTTACCCTACTTCTATTCTCC
GCCTTTATTGAAACTGGGGCTGGCACCGGGTGAACAGTCTACCCGCCACTAGCTGGAAAC
CTAGCCCACGCCGGACCATCAGTAGACCTTACTATCTTCTCCCTTCACCTTGCTGGAGTA
TCATCCATCCTCGGAGCAATTAACTTTATTACTACGGCTATCAACATAAAACCCCCAGCA
ATATCACAACAACAAACACCCCTTTTTGTGTGGTCTGTTCTAGTTACAGCTGTTCTCCTA
CTGCTCTCACTGCCCGTCCTAGCTGCAGGAATTACTATACTACTTACCGAC
>focal-Allolobophora_chlorotica=L1-BOLDABZ0535
CGACTTAATAATATAAGGTTCTGACTTCTACCCCCATCACTAATTCTTCTAGTATCCTCT
GCTGCTGTAGAAAAGGGGGCAGGAACTGGATGAACTGTCTATCCTCCCTTAGCAAGAAAT
CTTGCCCACGCAGGCCCATCTGTAGACTTAGCTATTTTCTCCCTCCATCTAGCAGGTGCT
TCGTCAATTTTAGGGGCAATTAATTTTATTACTACAGTTATTAATATGCGCTGAAGAGGT
TTACGTCTTGAACGAATTCCACTATTCGTTTGAGCGGTACTAATTACAGTAGTGCTTCTA
CTTCTATCCTTACCAGTGCTAGCGGGTGCTATCACCATACTACTTACCGAT
>focal-Allolobophora_chlorotica=L1-BOLDAAA2171
CGACTTAATAATATAAGGTTCTGACTTCTACCCCCATCACTAATTCTTCTAGTATCCTCT
GCTGCTGTAGAAAAGGGGGCAGGAACTGGATGAACTGTCTATCCTCCCTTAGCAAGAAAT
CTTGCCCACGCAGGCCCATCTGTAGACTTAGCTATTTTCTCCCTCCATCTAGCAGGTGCT
TCGTCAATTTTAGGGGCAATTAATTTTATTACTACAGTTATTAATATGCGCTGAAGAGGT
TTACGTCTTGAACGAATTCCACTATTCGTTTGAGCGGTACTAATTACAGTAGTGCTTCTA
CTTCTATCCTTACCAGTGCTAGCGGGTGCTATCACCATACTACTTACCGAT
>companion-Aedes_aegypti-BOLDAAA4210
CGAATAAATAATATAAGTTTTTGAATACTACCTCCTTCATTGACTCTTCTATTATCAAGC
TCAATAGTAGAAAATGGGGCAGGAACTGGGTGAACAGTTTATCCTCCTCTCTCTTCAGGA
ACAGCTCATGCTGGAGCTTCTGTTGATTTAGCTATTTTTTCTCTTCATTTAGCTGGAATT
TCCTCAATTTTAGGGGCAGTAAATTTTATTACAACTGTAATTAATATACGATCGTCAGGA
ATTACTTTAGATCGACTACCTTTATTTGTTTGATCTGTAGTTATTACAGCTATCTTATTA
CTTCTTTCTCTTCCTGTTTTAGCTGGAGCTATTACTATGTTATTAACAGAC
>companion-Unio_crassus-BOLDAAF5082
CGGTTGAATAATTTAAGGTTTTGATTACTCGTACCGGCTTTGTTTTTATTATTAAGATCT
TCTTTGGTAGAGAGAGGTGTTGGGACTGGTTGGACAGTGTATCCTCCTTTATCTGGGAAT
GTGGCTCATTCCGGGGCTTCAGTAGATTTGGCTATTTTTTCTTTACATCTTGCTGGTGCT
TCATCTATTTTGGGGGCTATTAATTTTATCTCTACTGTTGGGAATATACGATCTCCTGGG
TTAGTTGCTGAACGAATTCCTTTATTTGTTTGAGCTGTTACTATTACTGCAATTTTGTTA
GTAGCTGCTTTACCTGTCTTAGCTGGTGCTATTACAATGTTACTTACAGAT
>focal-Allolobophora_chlorotica=L3-BOLDAAA2168
CGACTTAATAATATAAGATTCTGACTCCTCCCTCCATCACTAATTCTGCTAGTATCTTCC
GCTGCAGTAGAAAAGGGGGCTGGAACCGGATGAACTGTTTATCCTCCTCTAGCAAGAAAC
CTTGCCCATGCAGGTCCATCTGTAGACTTAGCCATCTTCTCTCTTCATTTAGCAGGTGCT
TCATCAATTCTCGGGGCAATTAATTTCATTACTACAGTTATCAATATGCGTTGAAGAGGC
CTACGACTTGAACGAATTCCTCTATTCGTTTGAGCCGTACTAATTACAGTGGTACTTCTC
CTTCTATCACTACCAGTGCTAGCTGGCGCTATTACCATACTCCTCACCGAT
>focal-Galba_truncatula-BOLDABA2623
CGAATAAATAATATAAGGTTTTGATTACTTCCTCCATCTTTTATTCTTCTTTTATGTTCA
AGCATAGTTGAAGGAGGAGTAGGTACAGGTTGAACAGTTTATCCACCTTTAAGTGGACCT
ATTGCTCATGGCGGGTCTTCAGTTGACTTAGCTATTTTTTCTTTACATTTAGCAGGTCTT
TCTAGTATTTTAGGTGCTATTAATTTTATTACTACAATTTTCAACATACGATCGCCCGGA
ATTACTTTAGAACGAATAAGGTTATTTGTATGATCTGTTTTAGTTACTGCTTTTCTTTTA
CTTTTATCTTTACCTGTATTAGCTGGGGCAATTACTATGCTTTTAACAGAT
>focal-Galba_truncatula-BOLDACH7019
CGAATAAATAATATAAGGTTTTGATTACTTCCTCCATCTTTTATTCTTCTTTTATGTTCA
AGCATAGTTGAAGGAGGAGTAGGTACAGGTTGAACAGTTTATCCACCTTTAAGTGGACCT
ATTGCTCATGGCGGGTCTTCAGTTGACTTAGCTATTTTTTCTTTACATTTAGCAGGTCTT
TCTAGTATTTTAGGTGCTATTAATTTTATTACTACAATTTTCAACATACGATCGCCCGGA
ATTACTTTAGAACGAATAAGGTTATTTGTATGATCTGTTTTAGTTACTGCTTTTCTTTTA
CTTTTATCTTTACCTGTATTAGCTGGGGCAATTACTATGCTTTTAACAGAT
>focal-Tragelaphus_angasii-BOLDACD2678
CGAATAAATAACATAAGTTTCTGACTTCTTCCTCCTTCTTTTCTTCTGCTATTAGCCTCA
TCTATAGTTGAAGCTGGAGCAGGAACCGGTTGAACCGTGTACCCTCCTTTAGCAGGTAAC
CTAGCCCACGCAGGAGCCTCAGTGGACCTGACCATTTTCTCTCTTCACTTAGCAGGTGTT
TCCTCAATCTTAGGGGCTATTAATTTTATCACAACAATTATTAACATAAAACCTCCCGCA
ATATCACAATACCAAACCCCATTATTTGTATGGTCTGTGATGATCACAGCCGTACTGCTA
CTCCTCTCGCTTCCTGTACTAGCAGCCGGCATCACAATACTACTAACAGAC
>focal-Tragelaphus_oryx_Eland15944NZG
CGAATAAATAATATAAGTTTCTGACTTCTTCCTCCCT
CCTTTCTCCTACTCTTAGCCTCATCTATAGTCGAAGCTGGAGCAGGAACTGGCTGAACTGTATATCCCCC
TTTAGCAGGTAACCTAGCCCACGCAGGAGCCTCAGTAGACCTAACTATTTTCTCCCTTCACTTAGCAGGT
GTTTCCTCAATTCTAGGGGCTATTAATTTTATTACAACAATTATTAATATAAAACCCCCTGCAATATCAC
AATACCAAACCCCCTTATTCGTGTGATCCGTAATAATTACCGCCGTACTGCTACTCCTTTCACTTCCTGT
ATTAGCAGCTGGCATCACAATACTATTAACAGAC
>companion-Stagnicola_palustris-BOLDACB6911
CGTATAAATAATATAAGTTTTTGGTTATTACCTCCTTCATTTGTTTTACTTTTATGTTCC
AGAATAGTAGAAGGTGGGGTAGGTACAGGTTGAACGGTTTACCCTCCTTTGAGTGGGCCT
ATCGCACATGGAGGTTCTTCTGTAGACTTAGCTATTTTTTCATTACACTTAGCAGGTCTT
TCTAGAATTTTAGGTGCAATTAACTTTATTACTACTATTTTTAATATACGTTCACCAGGA
ATCACCCTAGAACGAATAAGGTTATTTGTTTGATCTGTTTTAGTTACAGCTTTTCTGCTT
TTACTGTCTTTACCAGTTTTGGCGGGGGCAATTACAATACTTTTAACAGAT
>focal-Tetramorium_caespitum-BOLDAAB8259
CGTATAAATAACATAAGATTTTGACTTCTACCACCCTCTATTAGATTATTATTGCTTAGA
AGATTTATTAATCCGGGGGTAGGAACAGGATGAACTATCTATCCCCCATTAGCATCTAAT
ATCTTTCATAGAGGCCCATCAATTGATCTATCAATTTTTTCTCTTCATATTGCAGGAATA
TCTTCTATTATAGGTGCAATTAATTTTATCGCTACTATTATAAACATACATCATAAAAAA
TTAACCTTAGATAAAATCCCCCTGTTAGTTTGATCTATTTTAATTACAGCAATTCTTCTC
CTCCTATCTCTTCCCGTATTAGCAGGAGCTATTACTATACTCTTAACAGAT
>focal-Microtus_agrestis-JQ794806
CGAATAAACAATATAAGTTTCTGACTTCTACCCCCATCATTCCTTCTACTCCTAGCATCA
TCAATAGTAGAAGCTGGAGCAGGAACAGGCTGAACCGTTTATCCACCACTAGCCGGCAAC
TTAGCACATGCTGGAGCATCAGTAGACCTAACCATTTTCTCATTACACTTAGCGGGTGTA
TCATCAATCCTTGGGGCAATCAACTTTATTACCACAATCATCAATATGAAACCACCAGCA
ATAACACAATACCAAACCCCTTTATTCGTGTGATCAGTATTAATTACTGCTGTCCTACTA
CTTCTCTCACTCCCTGTACTAGCCGCAGGAATTACAATACTTCTTACAGAC
>focal-Artemia_franciscana-KF662962
CGATTAAATAATTTAAGATTTTGAATACTTCCACCATCCTTAACTCTTCTCTTGGCCAGA
TCTATAGTTGAGAGAGGTGCAGGAACTGGGTGGACAGTCTATCCCCCTCTATCCTCAGCC
ATTGCCCATGCCGGACCTTCTGTAGATTTAGCTATTTTCTCGCTTCATTTAGCTGGAGTT
TCCTCTATCTTAGGGGCTGTAAATTTTATTACTACTATCATTAATATACGACCTCAGTCA
ATATCTATTGACCGTATACCTCTCTTCGTTTGAGCAGTGGGAATCACCGCCGTTCTTCTC
CTTTTATCACTTCCAGTCCTAGCAGGGGCTATTACTATACTGTTGACTGAT
>companion-Coptotermes_curvignathus-BOLDACS6053
CGAATAAACAACATAAGATTCTGATTACTCCCACCATCACTAACACTGCTGCTTGCAAGT
AGAGCAGTAGAAAGCGGAGCAGGGACAGGATGAACAGTATATCCCCCTCTCGCAAGAGGA
ATTGCACATGCTGGGGCATCTGTAGACCTAGCCATCTTCTCCCTACACCTAGCAGGTGTA
TCATCAATCCTAGGAGCAGTAAACTTCATCTCAACAACAATCAACATAAAACCAAAAAGC
ATAAAACCCGAACGAATCCCACTATTTGTATGATCAGTTGCCATTACAGCACTACTACTA
CTACTATCATTACCAGTACTAGCAGGAGCAATTACTATACTACTAACCGAC
>companion-Eudistoma_banyulensis-BOLDAAY3278
CGTTTGAATAATATGAGTTTTTGGTTATTACCTCCTGCTATAATATTATTAGGATTGTCA
ATTTTCGTTGGGGAAGGGGTTGGAACTAGATGAACTATTTATCCCCCACTATCTTCAAGA
TTAGCTCATGCTAGTGCTGCGGTTGATATGGGTATTTTTTCTTTACATTTGGCGAGGGTT
TCTAGTATTTTAAGATCGATAAATTTTTTAGTGACTTTAAGAAACATAAAAAGAAAGAGA
GTAAGTTATAGGTCTTATTCTTTATTCTGTTGATCTGTTATTGTTACTACTGTTTTACTA
GTATTAAGTTTGCCTGTTTTAGCTGCAGCTATTACTATATTACTATTTGAT
>focal-Aporrectodea_caliginosa-cox1
CGCCTAAATAACATAAGATTTTGATTGCTACCCCCCTCGCTAATTCTACTAGTTTCCTCT
GCTGCGGTAGAAAAAGGAGCCGGAACAGGTTGAACAGTGTATCCCCCCCTAGCCAGAAAT
CTTGCACATGCTGGGCCCTCAGTAGATCTAGCTATTTTTTCACTACACTTAGCTGGAGCT
TCCTCTATCCTTGGAGCCATCAATTTTATCACAACAGTAATCAATATACGCTGAAGAGGA
TTACGACTAGAACGAATCCCCCTATTCGTATGGGCTGTAGTAATTACAGTTGTCCTTCTC
CTCCTATCCCTCCCAGTTCTTGCGGGAGCAATTACCATACTTCTAACAGAC
>focal-Aporrectodea_icterica_Ai1
CGACTCAATAATATAAGATTCTGGCTGCTACCTCCGTCATTA
ATCCTATTGGTGTCCTCAGCTGCAGTAGAAAAGGGAGCGGGCACAGGATGAACTGTTTACCCCCCTCTAG
CAAGAAATTTGGCCCACGCAGGGCCCTCCGTAGACCTCGCTATTTTCTCTCTCCACTTAGCAGGTGCTTC
ATCAATTCTTGGGGCAATTAACTTTATTACAACAGTCATCAATATGCGCTGAAGAGGCTTACGTCTTGAA
CGAATTCCACTATTCGTATGAGCCGTAGTAATTACAGTAGTTCTACTCTTACTGTCTCTTCCAGTATTGG
CAGGAGCTATTACCATGCTTCTAACAGAC
>companion-Amynthas_gracilis-BOLDAAJ2369
CGACTTAATAATATAAGATTTTGACTACTCCCCCCGTCACTTATCTTACTAGTAAGATCC
GCGGCCGTTGAAAAGGGGGCGGGAACTGGATGAACAGTATATCCCCCGCTGGCAAGAAAT
ATTGCACATGCTGGTCCATCAGTAGATCTAGCAATCTTCTCACTACACTTGGCAGGAGCA
TCATCTATTCTTGGGGCCATTAACTTTATTACAACTGTAATTAATATACGATGATCTGGA
TTACGGCTAGAACGAATCCCCCTATTTGTATGGGCCGTAGTAATTACTGTAGTACTTCTA
CTATTATCTCTACCTGTACTAGCCGGAGCTATTACTATATTATTAACAGAT
>companion-Amynthas_gracilis-BOLDABX7811
CGACTTAATAATATAAGATTTTGACTACTCCCCCCGTCACTTATCTTACTAGTAAGATCC
GCGGCCGTTGAAAAGGGGGCGGGAACTGGATGAACAGTATATCCCCCGCTGGCAAGAAAT
ATTGCACATGCTGGTCCATCAGTAGATCTAGCAATCTTCTCACTACACTTGGCAGGAGCA
TCATCTATTCTTGGGGCCATTAACTTTATTACAACTGTAATTAATATACGATGATCTGGA
TTACGGCTAGAACGAATCCCCCTATTTGTATGGGCCGTAGTAATTACTGTAGTACTTCTA
CTATTATCTCTACCTGTACTAGCCGGAGCTATTACTATATTATTAACAGAT
>focal-Podarcis_muralis-KP697897
CGAATAAATAACATAAGCTTCTGATTATTACCACCATCTCTACTATTGCTTCTTTCATCT
TCAGGCATCGAAGCGGGCGCTGGTACTGGCTGAACTGTCTACCCACCATTAGCCGGAAAC
ATAGCCCATGCAGGAGCCTCTGTAGATCTAACGATCTTTTCACTTCACTTAGCCGGGGTT
TCCTCTATTCTAGGTGCAATTAATTTTATCACTACCTGTATTAATATAAAACCCCCTAAC
ATAACGCAATATCAAACGCCTCTGTTTGTTTGATCTGTTCTAATTACAGCAGTACTTCTT
CTTCTTTCTCTCCCTGTTTTAGCTGCTGGCATTACTATACTACTAACAGAT
>companion-Callinectes_sapidus-BOLDAAB6460
CGAATGAATAACATAAGTTTCTGACTCCTACCTCCATCACTAACTCTATTACTAATAAGT
GGTATGGTCGAAAGTGGAGTTGGTACAGGATGAACTGTTTACCCTCCCCTTGCTGCTGCT
ATTGCTCACGCAGGGGCCTCAGTTGATCTTGGTATTTTCTCTCTCCACTTAGCTGGTGTA
TCATCAATTCTAGGGGCTGTTAACTTTATAACTACCGTTATTAACATACGTTCATTTGGT
ATAATAATAGACCAAATACCTTTATTCGTTTGATCTGTATTTATTACCGCTATTCTTCTA
CTTCTTTCTCTACCTGTATTAGCAGGTGCTATTACTATACTTCTCACTGAT
>companion-Callinectes_sapidus-BOLDACD2034
CGAATGAATAACATAAGTTTCTGACTCCTACCTCCATCACTAACTCTATTACTAATAAGT
GGTATGGTCGAAAGTGGAGTTGGTACAGGATGAACTGTTTACCCTCCCCTTGCTGCTGCT
ATTGCTCACGCAGGGGCCTCAGTTGATCTTGGTATTTTCTCTCTCCACTTAGCTGGTGTA
TCATCAATTCTAGGGGCTGTTAACTTTATAACTACCGTTATTAACATACGTTCATTTGGT
ATAATAATAGACCAAATACCTTTATTCGTTTGATCTGTATTTATTACCGCTATTCTTCTA
CTTCTTTCTCTACCTGTATTAGCAGGTGCTATTACTATACTTCTCACTGAT
>companion-Callinectes_sapidus-BOLDACE7892
CGAATGAATAACATAAGTTTCTGACTCCTACCTCCATCACTAACTCTATTACTAATAAGT
GGTATGGTCGAAAGTGGAGTTGGTACAGGATGAACTGTTTACCCTCCCCTTGCTGCTGCT
ATTGCTCACGCAGGGGCCTCAGTTGATCTTGGTATTTTCTCTCTCCACTTAGCTGGTGTA
TCATCAATTCTAGGGGCTGTTAACTTTATAACTACCGTTATTAACATACGTTCATTTGGT
ATAATAATAGACCAAATACCTTTATTCGTTTGATCTGTATTTATTACCGCTATTCTTCTA
CTTCTTTCTCTACCTGTATTAGCAGGTGCTATTACTATACTTCTCACTGAT
>companion-Montastraea_franksi-BOLDAAC2418
CGATTAAATAATATTAGTTTTTGGTTATTACCACCTGCTTTGTTTTTATTGTTAGGCTCT
GCTTTTGTTGAACAAGGCGCAGGAACGGGATGAACGGTTTATCCTCCTCTTTCTGATATT
TATGCGCACTCTGGGGGTTCTGTTGACATGGTTATTTTTAGTCTTCATTTGGCTGGGGTT
TCTTCTATCTTAGGAGCAATAAACTTTATTACAACGATTTTCAACATGCGAGCCCCTGGT
GTCTCTTTTAATAGAATGCCCTTGTTTGTTTGGTCTATTTTAATAACTGCTTTTTTATTA
CTTTTATCTTTGCCTGTGTTAGCGGGTGCAATTACTATGTTATTAACAGAT
>companion-Polyrhachis_australis-cox1
CGAATAAATAATATAAGATTCTGACTCCTCCCCCCCTCACTTTCCTTACTAATCTTAAGT
AATTTTATCAATGAAGGATCCGGTACAGGCTGAACGGTATACCCTCCCCTAGCGTCAAAC
ATTTTTCACAGAGGCCCGTCTGTTGACTTAACTATTTTTTCTCTGCACATTGCTGGCATA
TCTTCTATTTTAGGGGCTATTAATTTTATCTCAACTATTCTAAATATACATAATATCAAT
ATAACTATAGAAAAAATCCCCCTATTGGTCTGATCAATCCTTATCACTGCAATTCTACTT
CTCCTATCACTCCCAGTATTAGCAGGAGCAATTACCATGCTTCTGACAGAT
>focal-Liocarcinus_depurator-BOLDAAC6700
CGTATAAATAATATAAGGTTCTGATTACTCCCACCTTCGCTAACTCTTCTCCTCATAAGA
GGCATAGTTGAAAGAGGTGTTGGTACTGGATGAACTGTCTACCCTCCCCTATCGGCTGCT
ATTGCCCATGCTGGTGCTTCAGTAGACCTGGGTATTTTCTCTCTTCATTTAGCGGGTGTT
TCTTCTATTTTAGGTGCCGTTAATTTTATAACAACGGTTATTAATATACGTTCTTTTGGT
ATAATGATAGATCAAATACCTTTGTTTGTCTGAGCTGTCTTTATTACTGCCATCCTTCTT
TTACTATCCTTACCTGTCTTAGCAGGTGCCATTACCATACTTCTTACTGAT
>focal-Damaliscus_pygargus-BOLDACD2754
CGAATAAATAACATAAGCTTTTGACTCCTTCCTCCCTCCTTCCTGTTACTCCTAGCATCC
TCTATAGTTGAAGCTGGCGCGGGAACAGGCTGAACCGTATACCCCCCTCTAGCGGGCAAC
CTAGCCCACGCAGGAGCCTCAGTAGACCTGACCATCTTCTCCCTGCACCTGGCAGGTGTC
TCCTCAATTCTAGGGGCCATTAATTTTATCACAACAATTATTAATATGAAACCTCCCGCA
ATATCACAATACCAAACCCCCCTATTTGTGTGATCCGTACTAATTACCGCTGTGCTACTT
CTCCTCTCCCTCCCAGTGCTAGCAGCCGGCATTACAATACTATTAACAGAC
>companion-Lacerta_viridis-BOLDAAJ3146
CGAATAAATAATATAAGCTTTTGACTCCTTCCCCCATCTCTTCTCCTGCTTCTATCCTCT
TCTGGAATTGAAGCTGGTGCCGGAACCGGTTGAACTGTCTACCCCCCTTTGGCCGGAAAT
CTTGCCCACGCAGGAGCATCAGTCGACCTAACTATTTTTTCACTTCACTTAGCTGGAGTT
TCTTCAATTTTAGGTGCAATTAATTTTATTACCACCTGCATCAACATAAAACCCCCCAAC
ATAACACAGTATCAAACCCCCTTGTTTGTTTGATCCGTCTTAATTACAGCCGTATTATTA
CTGCTTTCTCTCCCCGTACTAGCCGCAGGAATTACAATACTACTAACAGAC
>companion-Rhinoclemmys_areolata-BOLDAAY0375
CGCATAAATAACATGAGCTTCTGACTCCTACCCCCTTCTCTGCTTCTATTACTAGCCTCA
TCAGGGATTGAAGCAGGTGCAGGCACAGGCTGAACCGTATACCCGCCATTAGCCGGAAAC
TTGGCTCACGCTGGTGCCTCTGTAGACCTAACTATTTTTTCCCTTCACCTAGCTGGTGTA
TCATCTATTCTAGGGGCTATCAACTTCATTACTACAGCAATTAACATAAAATCCCCGGCC
ATATCCCAATACCAAACACCATTATTTGTATGATCAGTACTAATTACAGCTGTCCTGCTA
CTACTTTCATTACCCGTACTTGCTGCAGGCATCACTATGCTACTTACAGAT
>focal-Podarcis_muralis-BOLDAAL6639
CGTATAAATAACATAAGCTTCTGACTATTACCACCATCTCTACTATTACTTCTTTCATCT
TCAGGCATCGAAGCAGGCGCTGGTACTGGCTGAACTGTTTACCCACCATTAGCCGGAAAC
ATAGCCCATGCAGGAGCCTCAGTAGATCTAACGATCTTTTCACTTCATTTAGCCGGAGTT
TCCTCTATTCTAGGTGCAATTAACTTTATCACTACCTGTATTAACATAAAACCCCCCAAC
ATAACGCAATATCAAACGCCTCTATTTGTATGATCTGTCCTAATCACAGCAGTACTTCTT
CTTCTTTCTCTCCCTGTTTTAGCTGCTGGAATTACTATATTATTAACAGAT
>focal-Podarcis_muralis-BOLDAAL6640
CGTATAAATAACATAAGCTTCTGACTATTACCACCATCTCTACTATTACTTCTTTCATCT
TCAGGCATCGAAGCAGGCGCTGGTACTGGCTGAACTGTTTACCCACCATTAGCCGGAAAC
ATAGCCCATGCAGGAGCCTCAGTAGATCTAACGATCTTTTCACTTCATTTAGCCGGAGTT
TCCTCTATTCTAGGTGCAATTAACTTTATCACTACCTGTATTAACATAAAACCCCCCAAC
ATAACGCAATATCAAACGCCTCTATTTGTATGATCTGTCCTAATCACAGCAGTACTTCTT
CTTCTTTCTCTCCCTGTTTTAGCTGCTGGAATTACTATATTATTAACAGAT
>focal-Podarcis_muralis-BOLDACF0185
CGTATAAATAACATAAGCTTCTGACTATTACCACCATCTCTACTATTACTTCTTTCATCT
TCAGGCATCGAAGCAGGCGCTGGTACTGGCTGAACTGTTTACCCACCATTAGCCGGAAAC
ATAGCCCATGCAGGAGCCTCAGTAGATCTAACGATCTTTTCACTTCATTTAGCCGGAGTT
TCCTCTATTCTAGGTGCAATTAACTTTATCACTACCTGTATTAACATAAAACCCCCCAAC
ATAACGCAATATCAAACGCCTCTATTTGTATGATCTGTCCTAATCACAGCAGTACTTCTT
CTTCTTTCTCTCCCTGTTTTAGCTGCTGGAATTACTATATTATTAACAGAT
>focal-Podarcis_muralis-BOLDACM2400
CGTATAAATAACATAAGCTTCTGACTATTACCACCATCTCTACTATTACTTCTTTCATCT
TCAGGCATCGAAGCAGGCGCTGGTACTGGCTGAACTGTTTACCCACCATTAGCCGGAAAC
ATAGCCCATGCAGGAGCCTCAGTAGATCTAACGATCTTTTCACTTCATTTAGCCGGAGTT
TCCTCTATTCTAGGTGCAATTAACTTTATCACTACCTGTATTAACATAAAACCCCCCAAC
ATAACGCAATATCAAACGCCTCTATTTGTATGATCTGTCCTAATCACAGCAGTACTTCTT
CTTCTTTCTCTCCCTGTTTTAGCTGCTGGAATTACTATATTATTAACAGAT
>focal-Allolobophora_chlorotica=L2-BOLDAAA3803
CGACTTAACAACATAAGATTCTGACTCCTTCCCCCATCACTAATCCTTCTAGTGTCCTCG
GCTGCAGTAGAAAAGGGTGCGGGAACTGGATGAACTGTTTATCCGCCCCTAGCAAGGAAT
ATTGCTCATGCCGGTCCATCCGTAGACTTAGCTATCTTCTCTCTTCATTTAGCAGGTGCT
TCATCAATCTTAGGAGCCATTAACTTTATCACTACTGTTATTAACATACGATGAAGAGGC
TTACGACTTGAACGAATCCCATTATTCGTTTGAGCTGTTCTAATTACAGTGGTGCTTCTA
CTCCTATCCTTACCAGTATTAGCCGGTGCGATTACTATACTACTTACCGAT
>focal-Allolobophora_chlorotica=L2-BOLDAAA3805
CGACTTAACAACATAAGATTCTGACTCCTTCCCCCATCACTAATCCTTCTAGTGTCCTCG
GCTGCAGTAGAAAAGGGTGCGGGAACTGGATGAACTGTTTATCCGCCCCTAGCAAGGAAT
ATTGCTCATGCCGGTCCATCCGTAGACTTAGCTATCTTCTCTCTTCATTTAGCAGGTGCT
TCATCAATCTTAGGAGCCATTAACTTTATCACTACTGTTATTAACATACGATGAAGAGGC
TTACGACTTGAACGAATCCCATTATTCGTTTGAGCTGTTCTAATTACAGTGGTGCTTCTA
CTCCTATCCTTACCAGTATTAGCCGGTGCGATTACTATACTACTTACCGAT
>focal-Polyergus_rufescens-BOLDAAF1362
CGTATAAATAATATAAGATTTTGAGTATTACCTCCATCTTTAACTCTTCTACTTTTAAGA
AATTTTGTTAATGAAGGAACAGGAACAGGGTGAACAATTTACCCCCCCCTAGCATCCAAT
ATTTTCCATAATGGTCCTTCTGTAGATCTGACTATTTTCTCTCTACATATTGCTGGAATA
TCTTCAATTATAGGAGCAATTAATTTTATCTCAACAATTATGAATATACATCATAAAAAT
ATTTCTATTGATAAAATCCCCTTATTAGTATGATCAAGTTTAATTACTGCTATTTTACTT
TTAATATCCCTACCAGTTCTTGCTGGAGCAATTACTATATTATTAACAGTC
>companion-Coptotermes_sepangensis-BOLDACS6053
CGAATAAACAACATAAGATTCTGATTACTCCCACCATCACTAACACTGCTGCTTGCAAGT
AGAGCAGTAGAAAGCGGAGCAGGGACAGGATGAACAGTATATCCCCCTCTCGCAAGAGGA
ATTGCACATGCTGGAGCATCTGTAGACCTAGCCATCTTCTCCCTACACCTAGCAGGTGTA
TCATCAATCCTAGGAGCAGTAAACTTCATCTCAACAACAATCAACATAAAACCAAAAAGC
ATAAAACCCGAACGAATCCCACTATTTGTATGATCAGTTGCCATTACAGCACTACTACTA
CTACTATCATTACCAGTACTAGCAGGAGCAATCACTATACTACTAACCGAC
>companion-Stagnicola_turricula-BOLDACV7473
CGTATAAATAATATAAGTTTTTGGTTATTACCTCCTTCATTTGTTTTACTTTTATGTTCC
AGAATAGTAGAAGGTGGGGTAGGTACAGGTTGAACGGTTTATCCTCCTTTGAGTGGGCCT
ATTGCACATGGAGGTTCTTCTGTAGACTTAGCTATTTTTTCATTACACTTAGCGGGTCTT
TCTAGAATTTTAGGTGCAATTAATTTTATTACTACTATTTTTAACATACGTTCACCAGGG
ATCACTTTAGAACGAATAAGGTTATTTGTTTGATCTGTTTTAGTTACAGCTTTTCTGCTT
TTACTGTCTTTACCAGTTTTGGCAGGAGCAATTACAATACTTTTAACAGAT
>companion-Unio_crassus-BOLDAAF5083
CGGTTAAATAATTTAAGGTTTTGATTACTCGTACCAGCTTTGTTTTTACTGTTAAGGTCT
TCTTTGGTAGAGAGAGGTGTTGGGACTGGTTGGACAGTGTATCCTCCTTTATCTGGGAAT
GTGGCTCATTCCGGGGCTTCAGTAGACTTGGCTATTTTTTCTTTACATCTTGCTGGTGCT
TCATCTATTTTAGGGGCTATTAATTTTATTTCTACTGTTGGGAATATGCGATCTCCTGGG
TTAGTTGCTGAACGAATTCCATTATTTGTTTGAGCTGTTACTATTACTGCAATTTTGTTA
GTAGCTGCTTTACCTGTCTTAGCTGGTGCTATTACAATGTTACTTACAGAT
>companion-Camelus_dromedarius-BOLDAAI6484
CGCATGAATAATATGAGCTTCTGGTTGCTACCTCCCTCATTCTTGCTACTGCTAGCATCA
TCTATAGTTGAAGCAGGAGCAGGCACAGGCTGAACCGTTTACCCTCCCCTAGCCGGAAAC
CTGGCTCATGCAGGCGCTTCCGTCGATTTAACTATTTTCTCTCTGCACTTAGCAGGAGTA
TCTTCAATTCTAGGGGCTATTAACTTTATCACCACTATTATTAATATAAAACCACCTGCC
ATATCTCAATACCAGACCCCTTTATTTGTATGATCCGTTCTAATCACCGCCGTTCTCTTA
CTACTCTCTCTTCCAGTACTGGCTGCCGGAATTACAATACTACTAACAGAC
>focal-Allolobophora_chlorotica=L1-BOLDAAA4287
CGACTTAACAATATAAGGTTCTGACTTCTACCCCCGTCACTAATTCTTCTAGTATCCTCT
GCTGCTGTAGAAAAGGGGGCAGGAACTGGATGAACTGTCTATCCACCCTTAGCAAGAAAT
CTTGCCCACGCAGGCCCATCTGTAGACTTAGCTATTTTCTCCCTCCATCTAGCAGGTGCT
TCGTCAATTTTGGGGGCAATTAATTTTATTACTACAGTTATTAATATACGCTGAAGAGGT
TTACGTCTTGAACGAATTCCACTATTCGTTTGAGCGGTACTAATTACAGTAGTGCTTCTA
CTTCTATCCTTGCCAGTGCTAGCGGGTGCTATCACCATACTACTTACCGAT
>focal-Allolobophora_chlorotica=L1-BOLDAAA4289
CGACTTAACAATATAAGGTTCTGACTTCTACCCCCGTCACTAATTCTTCTAGTATCCTCT
GCTGCTGTAGAAAAGGGGGCAGGAACTGGATGAACTGTCTATCCACCCTTAGCAAGAAAT
CTTGCCCACGCAGGCCCATCTGTAGACTTAGCTATTTTCTCCCTCCATCTAGCAGGTGCT
TCGTCAATTTTGGGGGCAATTAATTTTATTACTACAGTTATTAATATACGCTGAAGAGGT
TTACGTCTTGAACGAATTCCACTATTCGTTTGAGCGGTACTAATTACAGTAGTGCTTCTA
CTTCTATCCTTGCCAGTGCTAGCGGGTGCTATCACCATACTACTTACCGAT
>companion-Terrapene_carolina-BOLDABY0347
CGTATAAACAATATAAGCTTCTGACTTTTACCCCCATCCCTATTACTACTTCTAGCATCA
TCAGGAATTGAAGCGGGCGCAGGTACAGGCTGAACTGTATATCCCCCATTAGCTGGAAAC
TTAGCCCACGCCGGTGCCTCTGTAGACCTAACTATCTTTTCTCTTCACCTAGCTGGTGTA
TCCTCAATTTTAGGTGCTATCAACTTTATTACCACAGCAATTAACATAAAATCTGCGGCC
ATATCACAATACCAAACACCCCTGTTCGTATGGTCAGTACTTATTACAGCTGTCCTATTA
TTATTATCATTACCCGTACTAGCTGCAGGCATCACTATACTACTCACAGAC
>companion-Arvicola_terrestris-cox1
CGAATAAATAACATGAGCTTCTGACTCCTTCCTCCATCATTCCTTCTTCTKTTAGCCTCA
TCAATAGTCGAAGCTGGGGCAGGAACAGGATGAACTGTCTACCCTCCACTAGCCGGAAAC
TTAGCACACGCGGGAGCATCAGTTGACCTAACTATTTTCTCCCTTCATCTAGCAGGTGTA
TCTTCAATTCTAGGTGCTATTAATTTTATTACTACAATTATCAACATAAAACCACCCGCC
ATGACACAATACCAAACCCCATTATTTGTGTGATCAGTCCTAATTACCGCTGTCCTTTTA
CTCTTATCTCTCCCTGTGCTAGCCGCAGGAATTACAATACTTCTCACAGAT
>companion-Coptotermes_formosanus-BOLDAAN7531
CGAATAAACAACATGAGATTCTGACTACTCCCACCATCACTAACACTCCTACTTGCAAGT
AGAGCAGTAGAAAGTGGAGCGGGGACAGGATGAACAGTATATCCCCCTCTAGCAAGAGGA
ATTGCACACGCCGGAGCATCTGTAGACTTAGCCATCTTTTCCCTACACTTAGCAGGTGTA
TCATCAATCCTAGGAGCAGTAAACTTCATTTCAACGACAATCAACATAAAACCAAAGAGT
ATAAAACCTGAACGAATTCCACTATTTGTATGATCAGTTGCCATCACAGCATTACTGCTG
TTACTATCACTACCAGTATTAGCAGGAGCAATCACTATACTACTAACCGAC
>companion-Alcelaphus_buselaphus-BOLDACS0807
CGAATAAATAACATAAGCTTCTGACTCCTCCCTCCCTCCTTCCTATTGCTCCTAGCATCC
TCTATGGTTGAAGCCGGCGCAGGAACAGGTTGAACCGTATACCCCCCTCTAGCAGGTAAC
CTAGCCCACGCAGGGGCCTCAGTAGACCTAACTATCTTCTCCCTGCACCTGGCAGGTGTC
TCCTCAATTCTAGGGGCCATTAATTTTATTACAACAATTATTAACATGAAACCACCCGCA
ATATCACAATACCAGACCCCCTTATTCGTGTGATCCGTACTAATTACCGCTGTGCTACTC
CTCCTCTCCCTCCCAGTGCTAGCAGCCGGCATTACAATGCTACTAACAGAC
>companion-Pantholops_hodgsonii-BOLDAAI5340
CGGATAAACAATATAAGCTTTTGACTTCTTCCCCCTTCCTTCCTGTTACTCCTAGCATCT
TCTATAGTTGAAGCTGGAGCAGGAACAGGCTGGACCGTATACCCCCCTCTAGCAGGCAAC
CTAGCCCACGCAGGAGCCTCAGTTGACCTGACTATCTTCTCCCTACACCTGGCAGGAGTC
TCCTCAATTCTAGGAGCCATTAATTTTATTACAACTATTATTAATATAAAACCCCCTGCA
ATATCACAATATCAAACCCCTCTATTTGTATGATCAGTATTAATTACTGCCGTATTACTC
CTCCTTTCACTTCCTGTACTAGCAGCCGGCATTACAATGCTATTAACAGAC
>companion-Ovibos_moschatus-BOLDAAD0706
CGGATAAACAACATAAGTTTTTGACTCCTCCCCCCTTCCTTCCTATTACTCCTAGCATCC
TCTATGGTTGAAGCCGGAGCAGGAACAGGCTGAACCGTATATCCCCCTCTAGCAGGTAAC
CTAGCCCATGCAGGACCCTCAGTAGACCTGACCATTTTCTCTCTGCACCTAGCAGGTGTC
TCCTCAATTCTAGGGGCCATCAATTTTATTACAACCATCATTAATATAAAACCCCCTGCA
ATATCACAGTATCAAACTCCCCTATTCGTGTGGTCTGTACTGATTACTGCCGTATTACTC
CTCCTCTCACTCCCTGTGTTGGCAGCTGGTATTACAATGCTACTAACAGAC
>companion-Syngnathus_typhle-BOLDAAN4179
CGAATGAACAACATGAGTTTCTGACTACTTCCTCCCTCCTTCCTACTCCTCCTTGCCTCC
TCGGGGGTGGAAGCGGGCGCAGGTACAGGGTGAACTGTTTACCCTCCCCTTTCAGGTAAC
TTAGCTCATCAAGGGGCTTCCGTTGATCTCACAATTTTTTCTTTACACCTAGCCGGTGTC
TCCTCAATCCTAGGGGCCATCAACTTTATTACCACCATCATCAATATAAAACCTCCCTCA
ATCTCCCAGTACCAAACACCCTTATTTGTTTGAGCTGTACTAATCACTGCCGTTCTACTT
CTTCTCTCCCTACCCGTCCTGGCAGCCGGCATCACCATGCTTTTGACTGAC
>focal-Podarcis_muralis-KP697824
CGAATAAATAACATAAGCTTCTGATTATTACCACCATCTCTACTATTACTTCTTTCATCT
TCAGGCATCGAAGCGGGCGCTGGTACTGGCTGAACTGTCTACCCACCATTAGCCGGAAAC
ATAGCCCATGCAGGAGCCTCTGTAGATCTAACAATCTTTTCACTTCATTTAGCCGGAGTT
TCCTCTATTTTAGGTGCAATTAACTTTATTACTACCTGTATTAATATAAAACCCCCTAAC
ATAACGCAATATCAAACGCCTCTGTTTGTTTGATCTGTTCTAATTACAGCAGTACTTCTT
CTTCTTTCTCTCCCTGTTTTAGCTGCTGGCATTACTATACTACTAACAGAT
>focal-Podarcis_muralis-KP697817
CGAATAAATAACATAAGCTTCTGATTATTACCACCATCTCTACTATTACTTCTTTCATCT
TCGGGCATCGAAGCGGGCGCTGGTACTGGCTGAACTGTCTACCCACCATTAGCCGGAAAC
ATAGCCCATGCAGGAGCCTCTGTAGATCTAACAATCTTTTCACTTCATTTAGCCGGAGTT
TCCTCTATTTTAGGTGCAATTAACTTTATTACTACCTGTATTAATATAAAACCCCCTAAC
ATAACGCAATATCAAACGCCTCTGTTTGTTTGATCTGTTCTAATTACAGCAGTACTTCTT
CTTCTTTCTCTCCCTGTTTTAGCTGCTGGCATTACTATACTACTAACAGAT
>focal-Protopterus_annectens-BOLDAAL6055
CGAATAAACAATATGAGCTTCTGACTCTTACCTCCCTCCTTTCTTCTCCTAATTGCCTCC
TCTGGGGTAGAGGCTGGAGCAGGCACTGGATGAACAGTGTACCCTCCCCTAGCAGGCAAC
CTGGCTCATGCAGGCGCATCCGTAGATTTAGCCATCTTTTCCCTACACCTGGCAGGTGCC
TCTTCTATTTTAGGGGCTGTTAATTTTATTACCACCATCATTAACATGAAGCCTCCTGCT
ATCTCCCAATACCAAACCCCCTTGTTTATTTGAGCAGTCTTGGTAACTGCTGTCCTTCTC
CTCCTCTCCTTACCTGTCCTGGCCGCAGGCATCACAATGCTCTTAACAGAC
>companion-Polyrhachis_ypsilon-cox1
CGTATAAATAACATAAGATTCTGACTCCTTCCCCCCTCAATTTCCTTATTAATTTTAAGT
AACTTTATCAATGAAGGATCCGGAACAGGTTGAACTATTTACCCCCCCCTAGCCTCTAAC
GTCTTCCATAGGGGCCCTTCAGTTGACTTGACTATTTTTTCTCTTCATATTGCTGGTATA
TCTTCAATTCTTGGCGCAATTAACTTTATTTCAACTATTTTAAACATACATAATATTAAC
GTAACTCTTGAAAAAATTCCTCTATTAGTTTGATCAATTCTTATTACTGCCATTCTTCTC
TTACTTTCTCTACCAGTTTTGGCTGGGGCAATTACTATACTTTTAACCGAC
>companion-Polyrhachis_lata-cox1
CGAATAAACAATATAAGATTTTGACTACTCCCTCCTTCAATTTCTCTCTTAATTTTAAGA
AATTTTATTAATGAAGGATCAGGAACAGGTTGAACTGTTTATCCCCCTTTAGCTTCAAAT
ATTTTTCATAGTGGTCCATCTATTGATTTAACAATTTTTTCTTTACATATTGCTGGAATA
TCCTCTATTTTAGGAGCTATTAACTTTATTTCAACCATCTTAAATATACACAATACAAAT
ATAACTTTAGAAAAAATTCCTCTATTAGTTTGATCAATCCTTATTACTGCTATTCTACTT
CTCCTATCACTTCCAGTACTAGCTGGAGCAATCACTATACTTCTTACAGAT
>companion-Todarodes_pacificus-BOLDAAD5751
CGTATAAACAATATAAGATTCTGACTACTTCCTCCATCCTTAACTCTTTTATTAGCTTCA
TCTGCTGTAGAAAGAGGAGCCGGAACAGGTTGAACAGTTTATCCCCCTTTATCTAGGAAT
TTATCCCATGCTGGTCCTTCAGTTGATCTAGCAATTTTCTCACTCCACTTAGCTGGTGTC
TCTTCCATTTTAGGTGCAATTAATTTCATTACAACTATCTTAAATATACGATGAGAAGGT
CTTCAAATAGAACGTCTTCCTTTATTTACATGATCTGTATTTATTACAGCCATTTTATTG
CTACTCTCCTTACCAGTGCTAGCAGGTGCAATTACTATGCTGTTAACTGAT
>companion-Todarodes_pacificus-BOLDAAD5750
CGTATAAACAATATAAGATTCTGACTACTTCCTCCATCCTTAACTCTTTTATTAGCTTCA
TCTGCTGTAGAAAGAGGAGCCGGAACAGGTTGAACAGTTTATCCCCCTTTATCTAGGAAT
TTATCCCATGCTGGTCCTTCAGTTGATCTAGCAATTTTCTCACTCCACTTAGCTGGTGTC
TCTTCCATTTTAGGTGCAATTAATTTCATTACAACTATCTTAAATATACGATGAGAAGGT
CTTCAAATAGAACGTCTTCCTTTATTTACATGATCTGTATTTATTACAGCCATTTTATTG
CTACTCTCCTTACCAGTGCTAGCAGGTGCAATTACTATGCTGTTAACTGAT
>companion-Monomorium_sp-cox1
CGAATGAATAATATAAGATTTTGACTCCTACCACCCTCTCTAACTCTTCTTCTCCTAGGA
AGATTCATTAACTCTGGAGTAGGGACAGGATGAACTATCTACCCTCCGCTAGCTTCTAAT
ATCTTTCATAGAGGAGCCTCCATTGATCTCTCTATCTTCTCTCTTCATATTGCCGGGATA
TCCTCAATTCTAGGGGCAATTAATTTTATCTCAACTATTTTAAACATACACCACAAAAAA
CTCTCCCTAGATAAAATTCCTCTTCTAGTATGGTCAATTATAATTACTGCCATTCTGCTT
CTCCTCTCTCTCCCAGTCTTAGCTGGTGCTATCACCATACTTCTTACAGAT
>companion-Montastraea_annularis-BOLDAAC2418
CGATTAAATAATATTAGTTTTTGGTTATTACCACCTGCTTTGTTTTTATTGTTAGGCTCT
GCTTTTGTTGAACAAGGCGCAGGAACGGGATGAACGGTTTATCCTCCTCTTTCTGATATT
TATGCGCACTCTGGGGGTTCTGTTGACATGGTTATTTTTAGTCTTCATTTGGCTGGGGTT
TCTTCTATCTTAGGAGCAATAAACTTTATTACAACGATTTTCAACATGCGAGCCCCTGGT
GTCTCTTTTAATAGAATGCCCTTGTTTGTTTGGTCTATTTTAATAACTGCTTTTTTATTA
CTTTTATCTTTGCCTGTGTTAGCGGGTGCAATTACTATGTTATTAACAGAT
>companion-Seriatopora_hystrix-BOLDAAF0837
CGACTAAACAATATTAGTTTTTGACTTTTGCCCCCTGCGCTTTTTTTATTATTAGGCTCT
GCTTTTATTGAACAAGGGGCGGGGACGGGGTGAACAGTTTATCCTCCTCTTGCTAGTATT
CAAGCACACTCCGGAGGTTCGGTTGATATGGTTATTTTTAGTCTTCATTTAGCTGGGGTT
TCTTCTATTTTAGGTGCTATAAACTTTATTACTACAATTTTAAATATGCGAGCCCCGGGT
GTGTCTTTTAATAAACTACCTTTATTTGTTTGATCTATTTTAATAACAGCTTTTTTATTG
CTTTTATCTTTACCTGTTTTAGCTGGTGCTATTACTATGTTGTTAACAGAT
>focal-Physa_carolinae-GQ415042.1
CGGATGAATAATATAAGTTTTTGGTTATTACCTCCTTCATTTATTTTATTATTATGTAGA
TCGATAGTTGAAGGTGGTGTTGGTACCGGATGAACAGTTTATCCTCCTTTATCAGGACCA
GTCGCTCATTCAGGTTCATCTGTAGATCTGGCTATCTTTTCACTACATTTAGCTGGTCTC
TCATCCATTTTAGGCGCTATTAATTTCATTACTACTATTTTTAATATACGAGCTCCTGGG
ATTACACTTGAACGAATAAGGTTATTTGTTTGATCAGTATTAATTACAGCTTTCTTATTA
TTATTATCCTTACCGGTTCTAGCTGGAGCTATTACTATGTTATTAACCGAT
>focal-Physa_carolinae-GQ415041.1
CGGATGAATAATATAAGTTTTTGGTTATTACCTCCTTCATTTATTTTATTATTATGTAGA
TCGATAGTTGAAGGTGGTGTTGGTACCGGATGAACAGTTTATCCTCCTTTATCAGGACCA
GTTGCTCATTCAGGTTCATCTGTAGATCTGGCTATCTTTTCACTACATTTAGCTGGTCTC
TCATCCATTTTAGGCGCTATTAATTTCATTACTACTATTTTTAATATACGAGCTCCTGGG
GTTACACTTGAACGAATAAGGTTATTTGTTTGATCCGTATTAATTACAGCTTTCTTATTA
TTATTATCCTTACCGGTTCTAGCTGGAGCTATTACTATGTTATTAACCGAT
>companion-Unio_crassus-BOLDAAF5084
CGGTTAAATAATTTAAGGTTTTGATTACTCGTACCGGCTTTGTTTTTATTATTAAGATCT
TCTTTGGTAGAAAGAGGTGTTGGGACTGGCTGGACAGTGTATCCTCCTTTATCCGGGAAT
GTGGCTCATTCCGGGGCTTCAGTAGATTTGGCTATTTTTTCTTTACATCTTGCTGGTGCT
TCATCTATTTTGGGGGCTATTAATTTTATCTCTACTGTTGGGAATATACGATCTCCTGGG
TTAGTTGCTGAACGAATTCCTTTATTTGTTTGAGCTGTTACTATTACTGCAATTTTGTTA
GTAGCTGCTTTACCTGTCTTAGCTGGTGCTATTACAATGTTACTTACAGAT
>focal-Cystodytes_dellechiajei=purple-AY523064.1
CGATTAAATAATATAAGTTTCTGACTACTCCCTCCTTCTTTAATTTTATTAAGGTTGTCA
ATATTTGTAGGAGATAGAGTGGGAACTAGATGAACAATTTATCCTCCTCTTTCTTCTAGA
TTAGCTCATTCTAGTGCTGCTGTAGATATAGGTATCTTTTCTTTGCATTTAGCAAGAGTG
TCTAGTATCTTAAGATCAATAAATTTTCTAGTTACTATGAGAAATATGAAAACTAAAGGA
TTGAAATATAGAAATTATTCTTTGTTTTGTTGATCAGTGATTGTAACTACAATTTTGCTA
GTTCTATCTTTACCAGTTTTAGCGGCGGCCATTACTATACTTCTTTTTGAC
>focal-Clavelina_lepadiformis-BOLDAAE2490
CGTTTAAATAATATAAGTTTCTGATTACTGCCTCCAGCTTTATTTCTTCTTGTATTATCT
GTTTTTAATAGGGACAGGGTAAGGACAGGGTGGACTATTTACCCACCATTATCTGGCATT
TTAGCTCATAGTAGTGGGGCTGTAGATATAGGTATTTTTTCTTTACATTTAGCTAGGGTT
TCTAGTATTTTAAGGTCTATAAATTTTTTAGTTACAATAAGTAATATGAAATTAAAAGGT
TTTGATTATAATAATTTAAGTTTATTTTGTTGATCTGTTGTTGTAACCACTGTTTTACTG
GTGCTATCTCTACCTGTTTTAGCTGCTGCTATTACCATACTGCTTTTTGAT
>companion-Aplidium_conicum-BOLDACQ7145
CGTTTGAATAATATAAGTTTTTGATTATTACCTCCTTCGTTAGTTTTTTTATGTCTATCT
GTCTTTGTAAGGGATAGGGTAAGAACTAGATGAACTATTTATCCTCCTCTTTCTTCTGGG
TTAGCTCATAGCAGTAGAGCTGTGGATATAGGTATTTTTTCGCTTCATTTGGCTGGTATT
TCTAGCATCTTAAGATCTATAAATTTTTTAGTTACTTTAGGTAATATAAAAGCTAAGAGA
TTGAATTATAGTCAATTTTCTCTTTTTTGTTGATCTATTATTGTTACTACTATTTTATTA
ATCTTATCCTTACCAGTATTAGCTGCAGCTATCACTATATTACTTTTTGAT
>companion-Aplidium_conicum-BOLDAAJ8658
CGTTTGAATAATATAAGTTTTTGATTATTACCTCCTTCGTTAGTTTTTTTATGTCTATCT
GTCTTTGTAAGGGATAGGGTAAGAACTAGATGAACTATTTATCCTCCTCTTTCTTCTGGG
TTAGCTCATAGCAGTAGAGCTGTGGATATAGGTATTTTTTCGCTTCATTTGGCTGGTATT
TCTAGCATCTTAAGATCTATAAATTTTTTAGTTACTTTAGGTAATATAAAAGCTAAGAGA
TTGAATTATAGTCAATTTTCTCTTTTTTGTTGATCTATTATTGTTACTACTATTTTATTA
ATCTTATCCTTACCAGTATTAGCTGCAGCTATCACTATATTACTTTTTGAT
>companion-Eudistoma_elongatum-BOLDAAD6702
CGATTAAATAATATAAGCTTTTGGCTTCTTCCTCCTTCTATAGTTTTACTAGCTATATCT
GTATTTGTTAGAGACGGAGTTGGTACAAGGTGAACTATTTATCCTCCTCTCTCGTCAAGG
TTGGCTCATTCAAGCGCAGCTGTTGATATAGGTATTTTTTCATTACATTTAGCTAGAGTG
TCAAGCATTTTAAGATCTATAAATTTTTTAGTAACTTTAGGTAATATAAAAATAAAAAGA
TTAAATTATAGAAATTATCCTCTTTTTTGTTGATCTGTTATTGTAACAACTATTTTATTA
GTTTTAAGTTTACCTGTGTTAGCAGCAGCTATTACTATATTACTTTTTGAT
>companion-Aricidea_nolani-BOLDAAC6529
CGGATAAATAATATAAGATTTTGACTTTTACCCCCTTCTTTAATCTTACTTCTCTTCTCG
GCCGCAGTAGAAGGGGGCGTCGGCTCTGGATGAACGGTTTATCCCCCTTTATCCAACAAT
TTGTTTCACTCTGGGCCCGCAGTAGACCTAGCTATTTTCTCCCTCCACTTAGCAGGGGTC
TCATCTATTTTAGCCTCCATTAATTTTATTACAACAGCAAAAAATATGCGCCCGAAAGGT
ATAACATCTGGCCGAATACCCTTATTTGTATGGTCTGTAGCAATTACCGCAGTTCTTCTT
GTTCTCGCACTGCCCGTTCTTGCCGCAGCAATTACAATGCTCCTTACCGAC
>focal-Ciona_intestinalis=B-CI9
CGGATAAATAATATAAGTTTTTGATTATTGCCT
CCCTCTTTCTTTTTATTATTGAAAAGTAGATTCTCAGGGTCAGCTAGAGTAAGAACAAGATGAACAGTTT
ATCCTCCTTTGTCCTCTAATATTGGACATTCTAATTCTAGGGTTGATATAGCTATTTTTTCTTTGCATTT
AGCTGGGGTTTCTAGTATTTTAAGATCAGTTAATTTCTTAGTTACCTTATTTAATATAAAGAATAAAAGA
AAGTCTATAAGTAACTTAAGTTTATTTTGTTGATCTTTAATTGTTACTACTATTCTCCTAGTATTATCTC
TTCCAGTTTTAGCTGCTGCTATTACAATATTATTATTT
>focal-Ciona_intestinalis=A-Nel2
CGGATAAATAATATGAGTTTTTGACTATTACCTCCTTCTTTT
TTTTTATTATTAAAAAGTAGATTCTCAGGTTCAGCTAGAGTAAGAACTGGGTGAACAGTTTATCCTCCTT
TATCTGCAAATATCAGACACTCTAATACTAGAGTTGATATAGCTATTTTTTCTTTACATTTAGCTAGAGT
TTCTAGTATTTTAAGATCAGTTAATTTTTTAGTTACTTTATTTAATATAAAAAATAAAAGAAAATCAATA
AGTAATTTAAGTTTATTTTGTTGATCTTTAATTGTTACAACTATTTTACTAGTACTATCACTTCCTGTTT
TAGCTGCAGCAATTACTATATTATTATTT
>companion-Aricidea_simplex-BOLDAAU2421
CGAATAAACAACATAAGATTTTGATTACTTCCTCCCTCTCTATTATTCCTCCTTTCCTCC
GCAATAGTAGAAGGCGGAGTAGGGGCAGGATGAACAGTTTATCCCCCTTTAACAACTAAT
ATTTTTCACTCCGGCCCAGCAGTAGACCTGGCAATTTTTTCCCTCCATCTCGCAGGAGTC
TCCTCAATTTTAGCCTCCATTAATTTTGTAACAACAGTAAAAAATATGCGCCCAAAAGGA
ATAACTGCTGGCCGAATCCCCCTATTCATTTGATCAGTAACAATTACTGCTATCCTTTTA
ATTCTAGCCCTCCCAGTTTTAGCAGCAGCTATTACTATACTTTTAACAGAC
>focal-Allolobophora_chlorotica=L2-BOLDAAA3807
CGTCTTAACAACATAAGATTTTGACTCCTTCCCCCATCACTAATCCTTCTAGTATCCTCT
GCTGCAGTAGAAAAGGGTGCGGGAACTGGATGAACTGTTTATCCACCCCTAGCAAGAAAC
ATTGCTCATGCCGGCCCATCTGTAGACTTAGCTATTTTTTCTCTTCATTTAGCAGGTGCT
TCATCAATCTTGGGTGCCATTAATTTTATTACTACTGTTATTAATATACGATGAAGAGGC
TTACGACTTGAACGAATCCCATTATTCGTTTGAGCCGTACTAATTACAGTGGTCCTTCTA
CTCTTATCCTTACCAGTATTAGCCGGTGCAATTACTATACTACTTACCGAT
>focal-Allolobophora_chlorotica=L2-BOLDAAA3806
CGTCTTAACAACATAAGATTTTGACTCCTTCCCCCATCACTAATCCTTCTAGTATCCTCT
GCTGCAGTAGAAAAGGGTGCGGGAACTGGATGAACTGTTTATCCACCCCTAGCAAGAAAC
ATTGCTCATGCCGGCCCATCTGTAGACTTAGCTATTTTTTCTCTTCATTTAGCAGGTGCT
TCATCAATCTTGGGTGCCATTAATTTTATTACTACTGTTATTAATATACGATGAAGAGGC
TTACGACTTGAACGAATCCCATTATTCGTTTGAGCCGTACTAATTACAGTGGTCCTTCTA
CTCTTATCCTTACCAGTATTAGCCGGTGCAATTACTATACTACTTACCGAT
>focal-Lumbricus_terrestris-BOLDABZ5168
CGCCTTAATAACATAAGATTTTGACTTCTACCCCCCTCTCTTATTCTCCTAGTTTCCTCA
GCTGCCGTAGAAAAGGGAGCCGGAACAGGTTGAACAGTATATCCCCCCCTTGCCAGAAAT
CTCGCCCATGCCGGGCCATCTGTAGATTTAGCTATTTTTTCCCTCCATTTAGCAGGTGCA
TCCTCTATTCTGGGAGCTATTAATTTTATTACTACTGTAATCAACATACGTTGAAGTGGG
TTACGACTAGAACGAATCCCTCTGTTTGTCTGAGCTGTATTAATTACAGTAGTTCTCCTC
CTCCTATCCCTTCCTGTACTTGCCGGAGCAATCACAATACTCCTAACAGAT
>companion-Metaphire_vulgaris-BOLDADB1891
CGCCTAAATAATATAAGATTCTGACTTTTACCACCATCACTTATTCTATTAGTGTCGTCC
GCCGCAGTTGAAAAGGGTGCAGGAACAGGGTGAACAGTATACCCCCCACTAGCAAGAAAT
ATTGCCCATGCTGGGCCTTCAGTAGATCTGGCAATCTTTTCACTCCATCTTGCTGGAGCG
TCATCAATTTTGGGAGCTATTAATTTCATCACTACAGTAATTAATATGCGGTGATCCGGA
CTACGGTTAGAACGAATCCCACTATTTGTGTGGGCAGTAGTAATTACCGTAGTATTACTA
CTATTATCCCTGCCAGTGCTAGCGGGAGCTATTACAATGCTGCTAACAGAT
>focal-Allolobophora_chlorotica=L2-BOLDABZ0536
CGTCTTAACAACATAAGATTTTGACTCCTTCCCCCATCACTAATCCTTCTAGTATCCTCT
GCTGCAGTAGAAAAGGGTGCGGGAACTGGATGAACTGTTTATCCACCCCTAGCAAGAAAC
ATTGCTCATGCCGGCCCATCTGTAGACTTAGCTATTTTTTCTCTTCATTTAGCAGGTGCT
TCATCAATCTTGGGTGCCATTAATTTTATTACTACTGTTATTAATATACGATGAAGAGGC
TTACGACTTGAACGAATCCCATTATTCGTTTGAGCCGTACTAATTACAGTGGTCCTTCTA
CTCTTATCCTTACCAGTATTAGCCGGTGCAATTACTATACTACTTACCGAT
>focal-Lumbricus_terrestris-BOLDACF3025
CGCCTTAATAACATAAGATTTTGACTTCTACCCCCCTCTCTTATTCTCCTAGTTTCCTCA
GCTGCCGTAGAGAAGGGAGCCGGAACAGGCTGAACAGTGTACCCCCCTCTTGCCAGAAAT
CTCGCCCATGCTGGGCCATCTGTAGATTTAGCTATTTTTTCCCTTCATTTAGCAGGTGCG
TCATCTATTCTAGGGGCTATTAATTTTATTACCACTGTAATCAACATACGCTGAAGTGGG
TTACGACTAGAACGAATCCCTCTGTTTGTCTGAGCTGTATTAATTACAGTAGTTCTCCTC
CTCCTATCCCTTCCTGTACTTGCCGGAGCAATCACAATACTCCTAACAGAT
>focal-Salamandra_salamandra-BOLDACE6170
CGAATAAATAATATAAGTTTCTGACTCCTTCCCCCATCATTTTTACTATTACTGGCCTCA
TCCGGAGTAGAAGCCGGTGCAGGGACAGGATGAACAGTCTACCCCCCCCTTGCCGGAAAT
CTGGCCCATGCAGGCGCCTCCGTTGACCTAACAATCTTTTCTTTACATTTAGCAGGGGTC
TCCTCAATTCTTGGGGCAATTAACTTTATTACAACTTCGATTAATATAAAACCCCCCTCA
ATAACACAATATCAAACACCACTGTTCGTATGATCTGTCCTAATTACTGCAATCCTACTC
CTCCTATCTCTCCCTGTGCTCGCAGCAGGAATCACCATACTACTTACAGAT
>focal-Salamandra_salamandra-BOLDAAE3269
CGAATAAATAATATAAGTTTCTGACTCCTTCCCCCATCATTTTTACTATTACTGGCCTCA
TCCGGAGTAGAAGCCGGTGCAGGGACAGGATGAACAGTCTACCCCCCCCTTGCCGGAAAT
CTGGCCCATGCAGGCGCCTCCGTTGACCTAACAATCTTTTCTTTACATTTAGCAGGGGTC
TCCTCAATTCTTGGGGCAATTAACTTTATTACAACTTCGATTAATATAAAACCCCCCTCA
ATAACACAATATCAAACACCACTGTTCGTATGATCTGTCCTAATTACTGCAATCCTACTC
CTCCTATCTCTCCCTGTGCTCGCAGCAGGAATCACCATACTACTTACAGAT
>focal-Atta_cephalotes-BA10
CGAATAAACAATATAAGTTTCTGACTTTTACCCCCTTCTTTAACTCTTTTAATTTTAAGG
AATTTTTTATATACTGGCACTGGGGCAGGTTGAACCCTTTACCCTCCCCTTACCTCTCAC
ATATTTCATAGGGGCCCCTCAATTGATCTAACTATTTTTTCCCTCCACATTGCTGGGATA
TCATCTATCCTAGGGGCAATTAATTTTATTTCAACAATTTTAAATATGCACCATAAATTT
ATATCTCTAGATAAAATTCCTCTCCTAGTCTGATCAATTCTTATTACCGCTATTCTTCTT
CTTCTCTCTCTTCCTGTTCTAGCAGGAGCTATTACCATACTATTA!AC---
>focal-Allolobophora_chlorotica=L2-BOLDAAA3804
CGTCTTAACAACATAAGATTTTGACTCCTTCCCCCATCACTAATCCTTCTAGTATCCTCT
GCTGCAGTAGAAAAGGGTGCGGGAACTGGATGAACTGTTTATCCACCCCTAGCAAGAAAC
ATTGCTCATGCCGGCCCATCTGTAGACTTAGCTATTTTTTCTCTTCATTTAGCAGGTGCT
TCATCAATCTTGGGTGCCATTAATTTTATTACTACTGTTATTAATATACGATGAAGAGGC
TTACGACTTGAACGAATCCCATTATTCGTTTGAGCCGTACTAATTACAGTGGTCCTTCTA
CTCTTATCCTTACCAGTATTAGCCGGTGCAATTACTATACTACTTACCGAT
>focal-Allolobophora_chlorotica=L2-BOLDAAA2178
CGTCTTAACAACATAAGATTTTGACTCCTTCCCCCATCACTAATCCTTCTAGTATCCTCT
GCTGCAGTAGAAAAGGGTGCGGGAACTGGATGAACTGTTTATCCACCCCTAGCAAGAAAC
ATTGCTCATGCCGGCCCATCTGTAGACTTAGCTATTTTTTCTCTTCATTTAGCAGGTGCT
TCATCAATCTTGGGTGCCATTAATTTTATTACTACTGTTATTAATATACGATGAAGAGGC
TTACGACTTGAACGAATCCCATTATTCGTTTGAGCCGTACTAATTACAGTGGTCCTTCTA
CTCTTATCCTTACCAGTATTAGCCGGTGCAATTACTATACTACTTACCGAT
>focal-Allolobophora_chlorotica=L2-BOLDAAA2176
CGTCTTAACAACATAAGATTTTGACTCCTTCCCCCATCACTAATCCTTCTAGTATCCTCT
GCTGCAGTAGAAAAGGGTGCGGGAACTGGATGAACTGTTTATCCACCCCTAGCAAGAAAC
ATTGCTCATGCCGGCCCATCTGTAGACTTAGCTATTTTTTCTCTTCATTTAGCAGGTGCT
TCATCAATCTTGGGTGCCATTAATTTTATTACTACTGTTATTAATATACGATGAAGAGGC
TTACGACTTGAACGAATCCCATTATTCGTTTGAGCCGTACTAATTACAGTGGTCCTTCTA
CTCTTATCCTTACCAGTATTAGCCGGTGCAATTACTATACTACTTACCGAT
>focal-Allolobophora_chlorotica=L2-BOLDAAA2173
CGTCTTAACAACATAAGATTTTGACTCCTTCCCCCATCACTAATCCTTCTAGTATCCTCT
GCTGCAGTAGAAAAGGGTGCGGGAACTGGATGAACTGTTTATCCACCCCTAGCAAGAAAC
ATTGCTCATGCCGGCCCATCTGTAGACTTAGCTATTTTTTCTCTTCATTTAGCAGGTGCT
TCATCAATCTTGGGTGCCATTAATTTTATTACTACTGTTATTAATATACGATGAAGAGGC
TTACGACTTGAACGAATCCCATTATTCGTTTGAGCCGTACTAATTACAGTGGTCCTTCTA
CTCTTATCCTTACCAGTATTAGCCGGTGCAATTACTATACTACTTACCGAT
>focal-Allolobophora_chlorotica=L1-BOLDAAA2174
CGACTTAACAATATAAGGTTCTGACTTCTACCCCCGTCACTAATTCTTCTAGTATCCTCT
GCTGCTGTAGAAAAGGGGGCAGGAACTGGATGAACTGTCTATCCACCCTTAGCAAGAAAT
CTTGCCCACGCAGGCCCATCTGTAGACTTAGCTATTTTCTCCCTCCATCTAGCAGGTGCT
TCGTCAATTTTGGGGGCAATTAATTTTATTACTACAGTTATTAATATACGCTGAAGAGGT
TTACGTCTTGAACGAATTCCACTATTCGTTTGAGCGGTACTAATTACAGTAGTGCTTCTA
CTTCTATCCTTGCCAGTGCTAGCGGGTGCTATCACCATACTACTTACCGAT
>focal-Lumbricus_terrestris-BOLDACI1687
CGCCTTAATAACATAAGATTTTGACTTCTACCCCCCTCTCTTATTCTCCTAGTTTCCTCA
GCTGCCGTAGAGAAGGGAGCCGGAACAGGCTGAACAGTGTACCCCCCTCTTGCCAGAAAT
CTCGCCCATGCTGGGCCATCTGTAGATTTAGCTATTTTTTCCCTTCATTTAGCAGGTGCG
TCATCTATTCTAGGGGCTATTAATTTTATTACCACTGTAATCAACATACGCTGAAGTGGG
TTACGACTAGAACGAATCCCTCTGTTTGTCTGAGCTGTATTAATTACAGTAGTTCTCCTC
CTCCTATCCCTTCCTGTACTTGCCGGAGCAATCACAATACTCCTAACAGAT
>focal-Lumbricus_terrestris-BOLDACH8884
CGCCTTAATAACATAAGATTTTGACTTCTACCCCCCTCTCTTATTCTCCTAGTTTCCTCA
GCTGCCGTAGAGAAGGGAGCCGGAACAGGCTGAACAGTGTACCCCCCTCTTGCCAGAAAT
CTCGCCCATGCTGGGCCATCTGTAGATTTAGCTATTTTTTCCCTTCATTTAGCAGGTGCG
TCATCTATTCTAGGGGCTATTAATTTTATTACCACTGTAATCAACATACGCTGAAGTGGG
TTACGACTAGAACGAATCCCTCTGTTTGTCTGAGCTGTATTAATTACAGTAGTTCTCCTC
CTCCTATCCCTTCCTGTACTTGCCGGAGCAATCACAATACTCCTAACAGAT
>focal-Lumbricus_terrestris-BOLDACH6408
CGCCTTAATAACATAAGATTTTGACTTCTACCCCCCTCTCTTATTCTCCTAGTTTCCTCA
GCTGCCGTAGAGAAGGGAGCCGGAACAGGCTGAACAGTGTACCCCCCTCTTGCCAGAAAT
CTCGCCCATGCTGGGCCATCTGTAGATTTAGCTATTTTTTCCCTTCATTTAGCAGGTGCG
TCATCTATTCTAGGGGCTATTAATTTTATTACCACTGTAATCAACATACGCTGAAGTGGG
TTACGACTAGAACGAATCCCTCTGTTTGTCTGAGCTGTATTAATTACAGTAGTTCTCCTC
CTCCTATCCCTTCCTGTACTTGCCGGAGCAATCACAATACTCCTAACAGAT
>focal-Lumbricus_terrestris-BOLDACF3656
CGCCTTAATAACATAAGATTTTGACTTCTACCCCCCTCTCTTATTCTCCTAGTTTCCTCA
GCTGCCGTAGAGAAGGGAGCCGGAACAGGCTGAACAGTGTACCCCCCTCTTGCCAGAAAT
CTCGCCCATGCTGGGCCATCTGTAGATTTAGCTATTTTTTCCCTTCATTTAGCAGGTGCG
TCATCTATTCTAGGGGCTATTAATTTTATTACCACTGTAATCAACATACGCTGAAGTGGG
TTACGACTAGAACGAATCCCTCTGTTTGTCTGAGCTGTATTAATTACAGTAGTTCTCCTC
CTCCTATCCCTTCCTGTACTTGCCGGAGCAATCACAATACTCCTAACAGAT
>focal-Lumbricus_terrestris-BOLDAAA2505
CGCCTTAATAACATAAGATTTTGACTTCTACCCCCCTCTCTTATTCTCCTAGTTTCCTCA
GCTGCCGTAGAGAAGGGAGCCGGAACAGGCTGAACAGTGTACCCCCCTCTTGCCAGAAAT
CTCGCCCATGCTGGGCCATCTGTAGATTTAGCTATTTTTTCCCTTCATTTAGCAGGTGCG
TCATCTATTCTAGGGGCTATTAATTTTATTACCACTGTAATCAACATACGCTGAAGTGGG
TTACGACTAGAACGAATCCCTCTGTTTGTCTGAGCTGTATTAATTACAGTAGTTCTCCTC
CTCCTATCCCTTCCTGTACTTGCCGGAGCAATCACAATACTCCTAACAGAT
>focal-Lumbricus_terrestris-BOLDAAA2506
CGCCTTAATAACATAAGATTTTGACTTCTACCCCCCTCTCTTATTCTCCTAGTTTCCTCA
GCTGCCGTAGAGAAGGGAGCCGGAACAGGCTGAACAGTGTACCCCCCTCTTGCCAGAAAT
CTCGCCCATGCTGGGCCATCTGTAGATTTAGCTATTTTTTCCCTTCATTTAGCAGGTGCG
TCATCTATTCTAGGGGCTATTAATTTTATTACCACTGTAATCAACATACGCTGAAGTGGG
TTACGACTAGAACGAATCCCTCTGTTTGTCTGAGCTGTATTAATTACAGTAGTTCTCCTC
CTCCTATCCCTTCCTGTACTTGCCGGAGCAATCACAATACTCCTAACAGAT
>focal-Lumbricus_terrestris-BOLDAAA2509
CGCCTTAATAACATAAGATTTTGACTTCTACCCCCCTCTCTTATTCTCCTAGTTTCCTCA
GCTGCCGTAGAGAAGGGAGCCGGAACAGGCTGAACAGTGTACCCCCCTCTTGCCAGAAAT
CTCGCCCATGCTGGGCCATCTGTAGATTTAGCTATTTTTTCCCTTCATTTAGCAGGTGCG
TCATCTATTCTAGGGGCTATTAATTTTATTACCACTGTAATCAACATACGCTGAAGTGGG
TTACGACTAGAACGAATCCCTCTGTTTGTCTGAGCTGTATTAATTACAGTAGTTCTCCTC
CTCCTATCCCTTCCTGTACTTGCCGGAGCAATCACAATACTCCTAACAGAT
>focal-Lumbricus_terrestris-BOLDAAC0476
CGCCTTAATAACATAAGATTTTGACTTCTACCCCCCTCTCTTATTCTCCTAGTTTCCTCA
GCTGCCGTAGAGAAGGGAGCCGGAACAGGCTGAACAGTGTACCCCCCTCTTGCCAGAAAT
CTCGCCCATGCTGGGCCATCTGTAGATTTAGCTATTTTTTCCCTTCATTTAGCAGGTGCG
TCATCTATTCTAGGGGCTATTAATTTTATTACCACTGTAATCAACATACGCTGAAGTGGG
TTACGACTAGAACGAATCCCTCTGTTTGTCTGAGCTGTATTAATTACAGTAGTTCTCCTC
CTCCTATCCCTTCCTGTACTTGCCGGAGCAATCACAATACTCCTAACAGAT
>focal-Lumbricus_terrestris-BOLDAAC0477
CGCCTTAATAACATAAGATTTTGACTTCTACCCCCCTCTCTTATTCTCCTAGTTTCCTCA
GCTGCCGTAGAGAAGGGAGCCGGAACAGGCTGAACAGTGTACCCCCCTCTTGCCAGAAAT
CTCGCCCATGCTGGGCCATCTGTAGATTTAGCTATTTTTTCCCTTCATTTAGCAGGTGCG
TCATCTATTCTAGGGGCTATTAATTTTATTACCACTGTAATCAACATACGCTGAAGTGGG
TTACGACTAGAACGAATCCCTCTGTTTGTCTGAGCTGTATTAATTACAGTAGTTCTCCTC
CTCCTATCCCTTCCTGTACTTGCCGGAGCAATCACAATACTCCTAACAGAT
>focal-Allolobophora_chlorotica=L2-BOLDABY7912
CGTCTTAACAACATAAGATTTTGACTCCTTCCCCCATCACTAATCCTTCTAGTATCCTCT
GCTGCAGTAGAAAAGGGTGCGGGAACTGGATGAACTGTTTATCCACCCCTAGCAAGAAAC
ATTGCTCATGCCGGCCCATCTGTAGACTTAGCTATTTTTTCTCTTCATTTAGCAGGTGCT
TCATCAATCTTGGGTGCCATTAATTTTATTACTACTGTTATTAATATACGATGAAGAGGC
TTACGACTTGAACGAATCCCATTATTCGTTTGAGCCGTACTAATTACAGTGGTCCTTCTA
CTCTTATCCTTACCAGTATTAGCCGGTGCAATTACTATACTACTTACCGAT
>focal-Lumbricus_terrestris-HM400449
CGCCTTAATAACATAAGATTTTGACTGCTGCCCCCCTCTCTTATTCTCCTAGTTTCCTCA
GCTGCCGTAGAGAAGGGAGCCGGAACAGGTTGAACAGTATACCCCCCTCTTGCCAGAAAT
CTCGCCCATGCCGGGCCATCTGTAGATTTAGCTATTTTTTCCCTCCATTTAGCAGGTGCG
TCCTCTATTCTGGGGGCTATTAATTTTATTACCACTGTAATTAACATACGCTGAAGTGGG
TTACGACTAGAGCGAATCCCTCTGTTTGTGTGAGCTGTATTAATTACAGTAGTTCTCCTC
CTCCTATCCCTTCCTGTACTTGCCGGAGCAATTACAATACTCCTAACAGAT
>focal-Lumbricus_terrestris-BOLDABZ4326
CGCCTTAATAACATAAGATTTTGACTTCTACCCCCCTCTCTTATTCTCCTAGTTTCCTCA
GCTGCCGTAGAGAAGGGAGCCGGAACAGGCTGAACAGTGTACCCCCCTCTTGCCAGAAAT
CTCGCCCATGCTGGGCCATCTGTAGATTTAGCTATTTTTTCCCTTCATTTAGCAGGTGCG
TCATCTATTCTAGGGGCTATTAATTTTATTACCACTGTAATCAACATACGCTGAAGTGGG
TTACGACTAGAACGAATCCCTCTGTTTGTCTGAGCTGTATTAATTACAGTAGTTCTCCTC
CTCCTATCCCTTCCTGTACTTGCCGGAGCAATCACAATACTCCTAACAGAT
>focal-Lumbricus_terrestris-BOLDACE7699
CGCCTTAATAACATAAGATTTTGACTTCTACCCCCCTCTCTTATTCTCCTAGTTTCCTCA
GCTGCCGTAGAGAAGGGAGCCGGAACAGGCTGAACAGTGTACCCCCCTCTTGCCAGAAAT
CTCGCCCATGCTGGGCCATCTGTAGATTTAGCTATTTTTTCCCTTCATTTAGCAGGTGCG
TCATCTATTCTAGGGGCTATTAATTTTATTACCACTGTAATCAACATACGCTGAAGTGGG
TTACGACTAGAACGAATCCCTCTGTTTGTCTGAGCTGTATTAATTACAGTAGTTCTCCTC
CTCCTATCCCTTCCTGTACTTGCCGGAGCAATCACAATACTCCTAACAGAT
>focal-Lumbricus_terrestris-BOLDABY8840
CGCCTTAATAACATAAGATTTTGACTTCTACCCCCCTCTCTTATTCTCCTAGTTTCCTCA
GCTGCCGTAGAGAAGGGAGCCGGAACAGGCTGAACAGTGTACCCCCCTCTTGCCAGAAAT
CTCGCCCATGCTGGGCCATCTGTAGATTTAGCTATTTTTTCCCTTCATTTAGCAGGTGCG
TCATCTATTCTAGGGGCTATTAATTTTATTACCACTGTAATCAACATACGCTGAAGTGGG
TTACGACTAGAACGAATCCCTCTGTTTGTCTGAGCTGTATTAATTACAGTAGTTCTCCTC
CTCCTATCCCTTCCTGTACTTGCCGGAGCAATCACAATACTCCTAACAGAT
>focal-Radix_peregra-BOLDAAN9288
CGTATAAATAATATAAGGTTTTGATTACTTCCGCCTTCTTTTGTTCTTCTTTTATGTTCA
AGTATAGTAGAAGGTGGGGTTGGTACCGGATGAACTGTTTACCCACCACTAAGAGGGCCT
ATTGCCCATAGTGGTTCTTCAGTTGACTTAGCTATTTTTTCTCTGCATTTAGCAGGTTTA
TCAAGAATTTTAGGTGCTATTAATTTTATCACTACAATCTTTAATATACGATCACCTGGA
ATTACACTGGAACGAATAAGCTTATTTGTTTGGTCTGTATTAATTACCGCATTTTTATTG
CTTTTATCTTTACCGGTTTTGGCTGGTGCTATTACTATATTACTTACAGAT
>focal-Lumbricus_terrestris-BOLDABZ1950
CGCCTTAATAACATAAGATTTTGACTTCTACCCCCCTCTCTTATTCTCCTAGTTTCCTCA
GCTGCCGTAGAGAAGGGAGCCGGAACAGGCTGAACAGTGTACCCCCCTCTTGCCAGAAAT
CTCGCCCATGCTGGGCCATCTGTAGATTTAGCTATTTTTTCCCTTCATTTAGCAGGTGCG
TCATCTATTCTAGGGGCTATTAATTTTATTACCACTGTAATCAACATACGCTGAAGTGGG
TTACGACTAGAACGAATCCCTCTGTTTGTCTGAGCTGTATTAATTACAGTAGTTCTCCTC
CTCCTATCCCTTCCTGTACTTGCCGGAGCAATCACAATACTCCTAACAGAT
>focal-Lumbricus_terrestris-BOLDABX6428
CGCCTTAATAACATAAGATTTTGACTTCTACCCCCCTCTCTTATTCTCCTAGTTTCCTCA
GCTGCCGTAGAGAAGGGAGCCGGAACAGGCTGAACAGTGTACCCCCCTCTTGCCAGAAAT
CTCGCCCATGCTGGGCCATCTGTAGATTTAGCTATTTTTTCCCTTCATTTAGCAGGTGCG
TCATCTATTCTAGGGGCTATTAATTTTATTACCACTGTAATCAACATACGCTGAAGTGGG
TTACGACTAGAACGAATCCCTCTGTTTGTCTGAGCTGTATTAATTACAGTAGTTCTCCTC
CTCCTATCCCTTCCTGTACTTGCCGGAGCAATCACAATACTCCTAACAGAT
>companion-Sylviparus_modestus-BOLDACH5230
CGAATAAATAACATAAGCTTCTGACTCCTACCCCCATCCTTCCTCCTCCTTCTAGCCTCT
TCCACAGTTGAAGCAGGGGTAGGAACAGGGTGAACAGTCTACCCTCCCCTGGCCGGCAAC
CTAGCCCATGCTGGAGCTTCAGTTGACCTAGCCATCTTCTCCCTTCACTTAGCAGGAATC
TCATCAATCCTGGGAGCAATCAACTTTATCACAACTGCAATCAACATAAAACCACCTGCC
CTTTCACAATACCAAACTCCCCTATTCGTTTGATCCGTCCTAATCACTGCAGTTCTCCTC
CTACTCTCCCTGCCAGTTCTCGCTGCCGGTATCACCATGCTCCTAACTGAC
>companion-Sauromalus_ater-BOLDABX3704
CGAATAAACAACATAAGCTTCTGACTACTTCCCCCCTCCTTTCTCCTCCTCTTAGCCTCC
TCTGGCATTGAAGCCGGAGCAGGAACAGGCTGAACCGTCTACCCACCCTTAGCTGGAAAC
CTGGCCCATGCAGGGGCCTCTGTAGACCTAACAATCTTCTCCCTTCACCTAGCTGGTATC
TCATCTATTCTAGGGGCAATCAACTTTATCACAACAGCCATCAACATAAAACCCCCAACA
ATAACCCAATACCAAACCCCCTTATTTGTTTGATCCGTACTAATTACAGCCGTATTGCTA
CTACTATCCCTGCCCGTCCTAGCAGCAGGCATTACAATACTACTAACAGAT
>companion-Sauromalus_ater-BOLDABY0824
CGAATAAACAACATAAGCTTCTGACTACTTCCCCCCTCCTTTCTCCTCCTCTTAGCCTCC
TCTGGCATTGAAGCCGGAGCAGGAACAGGCTGAACCGTCTACCCACCCTTAGCTGGAAAC
CTGGCCCATGCAGGGGCCTCTGTAGACCTAACAATCTTCTCCCTTCACCTAGCTGGTATC
TCATCTATTCTAGGGGCAATCAACTTTATCACAACAGCCATCAACATAAAACCCCCAACA
ATAACCCAATACCAAACCCCCTTATTTGTTTGATCCGTACTAATTACAGCCGTATTGCTA
CTACTATCCCTGCCCGTCCTAGCAGCAGGCATTACAATACTACTAACAGAT
>companion-Sauromalus_ater-BOLDACY1338
CGAATAAACAACATAAGCTTCTGACTACTTCCCCCCTCCTTTCTCCTCCTCTTAGCCTCC
TCTGGCATTGAAGCCGGAGCAGGAACAGGCTGAACCGTCTACCCACCCTTAGCTGGAAAC
CTGGCCCATGCAGGGGCCTCTGTAGACCTAACAATCTTCTCCCTTCACCTAGCTGGTATC
TCATCTATTCTAGGGGCAATCAACTTTATCACAACAGCCATCAACATAAAACCCCCAACA
ATAACCCAATACCAAACCCCCTTATTTGTTTGATCCGTACTAATTACAGCCGTATTGCTA
CTACTATCCCTGCCCGTCCTAGCAGCAGGCATTACAATACTACTAACAGAT
>companion-Ardea_herodias-BOLDACE3349
CGCATGAATAATATAAGCTTCTGACTTCTCCCGCCATCATTCATGCTTCTTCTAGCCTCA
TCCACAGTTGAAGCAGGAGCAGGTACAGGCTGAACAGTTTACCCCCCATTAGCTGGTAAT
CTAGCTCATGCCGGAGCTTCAGTAGACCTAGCTATCTTCTCCCTCCACCTAGCGGGTGTA
TCCTCTATCCTAGGGGCAATTAACTTCATCACAACCGCCATCAACATAAAACCCCCAGCC
CTATCACAGTATCAAACTCCCTTATTCGTGTGATCCGTCCTAATTACTGCCGTCCTACTC
CTACTCTCACTTCCAGTCCTCGCCGCAGGCATCACAATACTACTAACTGAT
>companion-Uria_aalge-BOLDAAB7617
CGTATAAACAATATAAGCTTCTGACTATTACCCCCATCATTCCTACTCCTCCTAGCCTCT
TCTACAGTAGAAGCCGGAGCTGGTACAGGATGAACTGTATATCCCCCCCTGGCTGGTAAT
CTAGCCCATGCCGGAGCTTCAGTGGATTTAGCAATCTTCTCCCTTCACTTAGCAGGTGTA
TCATCTATTCTAGGCGCTATCAACTTTATCACAACAGCCATCAACATAAAACCTCCAGCC
CTCTCACAATACCAAACCCCCCTATTCGTATGATCAGTACTTATCACTGCTGTCCTACTA
CTGCTCTCACTCCCAGTACTTGCTGCTGGTATCACTATATTACTAACAGAT
>focal-Ceratotherium_simum-NC_001808
CGAATAAACAACATAAGCTTCTGACTTCTCCCACCATCATTTCTTCTTCTACTCGCTTCC
TCGATAGTCGAAGCCGGTGCCGGAACAGGCTGAACCGTTTATCCGCCATTAGCTGGTAAT
CTAGCCCATGCAGGAGCCTCCGTTGACCTAACCATCTTCTCCCTACACCTAGCCGGAGTA
TCTTCAATTCTAGGTGCCATCAATTTTATTACTACAATTATCAACATAAAACCACCAGCC
ATATCCCAATATCAAACGCCTCTGTTCGTGTGATCCGTTTTAATCACAGCTGTACTCCTA
TTACTAGCTCTTCCAGTCTTAGCAGCAGGAATTACCATGCTACTAACAGAC
>companion-Arvicola_amphibius-BOLDAAF6023
CGAATAAATAACATGAGCTTCTGACTCCTTCCCCCATCATTCCTTCTCCTTTTAGCCTCA
TCAATAGTCGAAGCTGGGGCTGGAACAGGATGAACCGTCTACCCTCCACTAGCCGGAAAC
TTAGCACACGCAGGAGCATCAGTTGACTTAACTATCTTCTCCCTTCATCTAGCAGGTGTA
TCTTCAATTCTAGGTGCTATTAATTTTATTACTACAATTATCAACATAAAACCACCCGCC
ATGACACAATACCAAACCCCATTATTTGTGTGATCAGTCCTAATTACCGCTGTCCTTTTA
CTTTTATCTCTCCCTGTACTAGCCGCAGGAATCACAATACTTCTCACAGAC
>companion-Bubalus_bubalis-BOLDAAE0841
CGAATAAACAATATAAGCTTCTGACTCCTCCCTCCCTCTTTCCTACTACTTCTAGCATCA
TCTATAGTTGAAGCTGGAGCAGGGACAGGTTGAACCGTATACCCCCCTTTAGCAGGTAAC
CTAGCCCACGCAGGAGCCTCGGTAGATCTAACCATCTTCTCTCTGCACTTAGCAGGTGTC
TCCTCAATTCTAGGGGCTATTAATTTTATTACAACAATTATCAATATAAAACCTCCTGCA
ATATCACAATACCAAACCCCTTTATTCGTGTGATCCGTAATAATCACCGCCGTGCTATTA
CTCCTTTCACTTCCTGTGCTAGCAGCTGGCATTACAATGCTACTAACAGAT
>focal-Myodes_glareolus-JF499324
CGAATAAACAATATAAGCTTCTGACTTCTACCCCCATCATTCCTTCTACTGTTAGCCTCA
TCTATAGTAGAAGCAGGGGCCGGAACAGGATGAACCGTTTACCCACCACTAGCCGGCAAT
TTAGCACACGCAGGAGCATCCGTAGACCTGACCATTTTTTCCCTGCACCTAGCAGGAGTT
TCATCAATTTTAGGCGCTATCAACTTCATTACCACTATTATTAACATAAAACCACCAGCC
ATAACACAATATCAAACCCCTCTATTTGTATGATCAGTCCTTATTACCGCTGTACTCCTC
CTCCTTTCCCTTCCAGTTTTAGCCGCAGGTATTACGATACTCCTAACAGAT
>companion-Ochotona_hyperborea-BOLDACF5646
CGAATAAACAACATAAGCTTCTGACTCCTACCCCCCTCATTCCTACTTCTGCTAGCATCA
TCAATAGTCGAAGCAGGAGTAGGGACCGGTTGAACTGTATACCCCCCTCTAGCCGGCAAC
CTAGCCCACGCAGGAGCATCCGTAGATCTAGCAATTTTCTCTCTTCACCTAGCCGGTGTC
TCTTCAATTCTTGGCGCTATCAACTTCATCACAACAATCATTAACATAAAACCCCCAGCC
ATGTCCCAATACCAAACCCCTCTGTTTGTCTGATCCGTCCTTATCACAGCTGTCCTACTG
CTACTCTCACTACCAGTCCTAGCAGCAGGCATCACTATACTTCTAACTGAT
>companion-Ochotona_hyperborea-BOLDAAB1295
CGAATAAACAACATAAGCTTCTGACTCCTACCCCCCTCATTCCTACTTCTGCTAGCATCA
TCAATAGTCGAAGCAGGAGTAGGGACCGGTTGAACTGTATACCCCCCTCTAGCCGGCAAC
CTAGCCCACGCAGGAGCATCCGTAGATCTAGCAATTTTCTCTCTTCACCTAGCCGGTGTC
TCTTCAATTCTTGGCGCTATCAACTTCATCACAACAATCATTAACATAAAACCCCCAGCC
ATGTCCCAATACCAAACCCCTCTGTTTGTCTGATCCGTCCTTATCACAGCTGTCCTACTG
CTACTCTCACTACCAGTCCTAGCAGCAGGCATCACTATACTTCTAACTGAT
>companion-Ochotona_hyperborea-BOLDAAB1294
CGAATAAACAACATAAGCTTCTGACTCCTACCCCCCTCATTCCTACTTCTGCTAGCATCA
TCAATAGTCGAAGCAGGAGTAGGGACCGGTTGAACTGTATACCCCCCTCTAGCCGGCAAC
CTAGCCCACGCAGGAGCATCCGTAGATCTAGCAATTTTCTCTCTTCACCTAGCCGGTGTC
TCTTCAATTCTTGGCGCTATCAACTTCATCACAACAATCATTAACATAAAACCCCCAGCC
ATGTCCCAATACCAAACCCCTCTGTTTGTCTGATCCGTCCTTATCACAGCTGTCCTACTG
CTACTCTCACTACCAGTCCTAGCAGCAGGCATCACTATACTTCTAACTGAT
>companion-Ochotona_alpina-BOLDAAB1297
CGAATAAACAACATAAGCTTCTGACTTCTACCCCCCTCATTCCTACTTCTGTTAGCATCA
TCAATAGTCGAAGCGGGAGTAGGAACCGGCTGAACAGTTTACCCCCCTCTAGCCGGCAAC
CTAGCCCACGCAGGAGCATCTGTAGATTTAGCAATTTTCTCGCTTCACTTAGCTGGCGTC
TCTTCAATTCTTGGCGCTATTAATTTCATTACAACAATTATTAACATAAAACCCCCAGCC
ATATCCCAATACCAAACCCCTCTATTTGTTTGATCTGTCCTTATTACAGCTGTCCTACTG
CTACTTTCACTACCCGTCCTAGCAGCAGGCATCACTATACTTCTAACTGAT
>companion-Ochotona_turuchanensis-BOLDAAB1297
CGAATAAACAACATAAGCTTCTGACTCCTACCTCCCTCATTCCTACTTCTGTTAGCATCA
TCAATAGTCGAAGCGGGAGTAGGAACCGGCTGAACAGTTTACCCCCCTTTAGCCGGCAAC
CTAGCCCACGCAGGAGCATCTGTAGATTTAGCAATTTTCTCACTTCACTTAGCTGGCGTC
TCTTCAATTCTTGGCGCTATTAATTTCATTACAACAATTATTAACATAAAACCCCCAGCC
ATATCCCAATACCAAACCCCTCTATTTGTTTGATCCGTCCTTATTACAGCTGTTCTACTG
CTACTTTCACTACCCGTCCTAGCAGCAGGCATCACTATACTTCTAACAGAT
>companion-Panthera_tigris-BOLDAAC3048
CGAATGAATAACATAAGCTTCTGACTCCTTCCCCCATCCTTCCTACTTCTGCTCGCATCG
TCTATGGTAGAAGCTGGGGCAGGAACTGGGTGGACAGTATACCCACCCCTAGCTGGCAAC
CTAGCCCATGCAGGAGCATCCGTGGATCTAACTATTTTTTCACTACACCTAGCAGGCGTC
TCCTCAATCTTAGGTGCTATTAATTTTATTACTACTATTATTAATATAAAACCGCCCGCT
ATGTCCCAATACCAAACACCCCTGTTTGTTTGATCGGTTCTAATTACTGCTGTGTTGCTA
CTTCTATCACTGCCAGTTTTAGCAGCAGGCATCACCATGCTACTGACAGAT
>focal-Boa_constrictor-GBGC375307
CGTATAAACAATATGAGCTTTTGACTTTTACCTCCAGCTCTTCTACTCCTACTCTCATCA
TCATACGTCGAAGCAGGCGCAGGGACGGGTTGAACTGTATACCCACCTCTATCAAGCAAT
ATGGTCCATTCGGGACCATCAGTGGACTTAGCAATCTTCTCTCTTCACCTGGCCGGGGCA
TCATCAATCCTAGGGGCAATCAACTTTATCACGACATGTATTAACATGAAACCAGCCTCA
ATACCAATATTCAACATCCCACTGTTCGTCTGGTCAGTAATAATCACAGCCATCATATTA
CTACTGGCCCTGCCAGTCCTGGCAGCAGCAATTACAATACTACTAACAGAC
>focal-Boa_constrictor-GBGC174706
CGTATAAATAACATAAGTTTTTGACTTCTGCCCCCAGCCCTACTACTCCTACTCTCATCA
TCATACGTCGAGGCGGGCGCAGGAACAGGTTGAACTGTATACCCACCCCTATCAAGCAAC
ATAGTCCATTCGGGACCATCAGTAGATTTAGCAATCTTCTCTCTACACCTGGCCGGGGCA
TCATCAATCTTAGGGGCAATCAACTTTATCACGACGTGTATTAACATGAAACCGGCCTCA
ATACCAATATTCAATATCCCATTGTTCGTCTGATCAGTAATAATCACAGCCATTATATTA
CTACTAGCTCTGCCAGTCCTGGCAGCAGCAATCACAATACTACTAACAGAC
>focal-Boa_constrictor-GBGC007306
CGTATAAATAACATAAGTTTTTGACTTCTGCCCCCAGCCCTACTACTCCTACTCTCATCA
TCATACGTCGAGGCGGGCGCAGGAACAGGTTGAACTGTATACCCACCCCTATCAAGCAAC
ATAGTCCATTCGGGACCATCAGTAGATTTAGCAATCTTCTCTCTACACCTGGCCGGGGCA
TCATCAATCTTAGGGGCAATCAACTTTATCACGACGTGTATTAACATGAAACCGGCCTCA
ATACCAATATTCAATATCCCATTGTTCGTCTGATCAGTAATAATCACAGCCATTATATTA
CTACTAGCTCTGCCAGTCCTGGCAGCAGCAATCACAATACTACTAACAGAC
>focal-Trachemys_scripta-BOLDAAF5909
CGTATAAACAATATAAGTTTTTGGCTTTTACCCCCTTCATTATTATTACTCCTAGCATCA
TCAGGAATTGAAGCAGGCACAGGCACAGGCTGAACTGTATACCCCCCATTAGCCGGAAAT
TTAGCCCACGCCGGTGCCTCTGTAGACCTGACTATCTTTTCTCTTCATTTAGCAGGAGTA
TCTTCAATTCTAGGAGCTATTAACTTCATTACCACAGCAATTAACATAAAATCCCCAGCC
ATGTCACAATACCAAACACCCCTATTTGTGTGATCAGTACTTATTACAGCTGTCCTATTA
TTACTATCGCTACCAGTCCTAGCTGCAGGCATCACTATACTATTAACAGAC
>focal-Trachemys_scripta-BOLDAAF5910
CGTATAAACAATATAAGTTTTTGGCTTTTACCCCCTTCATTATTATTACTCCTAGCATCA
TCAGGAATTGAAGCAGGCGCAGGCACAGGCTGAACTGTATACCCCCCATTAGCCGGAAAT
TTAGCCCACGCCGGTGCCTCTGTAGACCTGACTATCTTTTCTCTTCATTTAGCAGGAGTA
TCTTCAATTCTAGGAGCTATTAACTTCATTACCACAGCAATTAACATAAAATCCCCAGCC
ATGTCACAATACCAAACACCCCTATTTGTGTGATCAGTACTTATTACAGCTGTCCTATTA
TTACTATCGCTACCAGTCCTAGCTGCAGGCATCACTATACTATTAACAGAC
>companion-Chelonia_mydas-BOLDAAB2931
CGTATAAATAACATAAGCTTTTGACTCCTACCCCCTTCACTACTACTACTTCTAGCATCA
TCAGGAATTGAAGCAGGCGCAGGTACAGGTTGAACAGTATATCCCCCATTAGCCGGAAAC
CTGGCTCACGCCGGTGCTTCCGTAGACCTAACTATCTTCTCCCTCCACCTAGCCGGCGTA
TCTTCAATCTTAGGTGCCATCAACTTCATTACCACAGCAATCAACATAAAATCCCCCGCC
ATATCACAATACCAAACACCCTTATTTGTATGATCCGTACTAATCACAGCCATCCTATTA
CTACTTTCACTGCCAGTACTCGCCGCAGGCATTACCATACTACTTACAGAC
>companion-Syngnathus_floridae-BOLDABY8937
CGAATGAACAACATGAGTTTCTGACTACTGCCCCCTTCCTTCTTACTCCTTCTTGCTTCC
TCAGGAGTAGAGGCGGGTGCAGGCACAGGGTGAACTGTCTACCCCCCTCTCTCGGGTAAT
TTGGCCCATCAGGGAGCCTCTGTGGATCTAACAATCTTCTCCCTACACTTAGCAGGTGTA
TCCTCAATTCTAGGGGCTATTAACTTCATCACCACTATTATTAATATGAAACCCCCCTCA
ATCTCCCAATACCAAACACCCCTGTTTGTTTGAGCCGTACTAATCACTGCTGTGTTACTC
CTCCTCTCCCTGCCTGTCTTAGCAGCCGGCATTACTATGCTTTTAACTGAC
>companion-Syngnathus_floridae-BOLDAAC9927
CGAATGAACAACATGAGTTTCTGACTACTGCCCCCTTCCTTCTTACTCCTTCTTGCTTCC
TCAGGAGTAGAGGCGGGTGCAGGCACAGGGTGAACTGTCTACCCCCCTCTCTCGGGTAAT
TTGGCCCATCAGGGAGCCTCTGTGGATCTAACAATCTTCTCCCTACACTTAGCAGGTGTA
TCCTCAATTCTAGGGGCTATTAACTTCATCACCACTATTATTAATATGAAACCCCCCTCA
ATCTCCCAATACCAAACACCCCTGTTTGTTTGAGCCGTACTAATCACTGCTGTGTTACTC
CTCCTCTCCCTGCCTGTCTTAGCAGCCGGCATTACTATGCTTTTAACTGAC
>focal-Hippocampus_hippocampus-cox1
CGAATAAATAACATAAGTTTTTGATTACTCCCCCCCTCTTTCCTCCTCCTCCTCGCTTCA
TCAGGAGTAGAAGCTGGAGCAGGTACAGGTTGAACCGTTTACCCCCCACTAGCAGGCAAT
TTGGCACACGCCGGAGCCTCTGTAGACTTAACAATCTTTTCCCTTCACCTAGCGGGGGTC
TCATCAATTCTAGGGGCTATTAACTTTATTACCACTATTATTAATATAAAACCCCCGTCA
ATTTCACAATATCAAACACCATTGTTTGTATGAGCAGTTTTAGTAACCGCGGTTCTACTC
CTGTTATCCTTACCTGTTCTGGCAGCCGGTATTACTATACTTCTTACAGAT
>companion-Parastichopus_californicus-BOLDAAD1479
CGAATGAAAAAAATGAGATTCTGGTTAATACCCCCCTCCTTTATTCTTCTTCTTGCTTCT
GCAGGAGTTGAAAGAGGGGCCGGAACAGGTTGAACAATCTACCCTCCCCTCTCGAGCAAT
ATTGCCCACGCAGGGGGATCCGTTGACCTAGCAATTTTTTCCCTACACTTAGCCGGTGCC
TCCTCAATTTTAGCCTCCATAAAATTTATTACCACTATTATTAAAATGCGGACCCCAGGT
ATAACTTTTGACCGACTTCCTTTATTTGTCTGATCCGTTTTCATAACTGCTATTCTTCTT
CTTCTAAGCCTTCCAGTTCTAGCCGGTGCAATAACAATGTTATTAACGGAC
>companion-Parastichopus_parvimensis-BOLDAAI5732
CGAATGAAAAAAATGAGATTCTGGTTAATACCTCCCTCCTTTATTCTTCTTCTTGCTTCT
GCAGGAGTTGAAAGAGGAGCCGGAACTGGTTGAACAATCTACCCTCCCCTCTCGAGCAAT
ATTGCTCACGCCGGAGGATCCGTTGACCTAGCGATTTTTTCCCTACACTTAGCTGGTGCC
TCATCAATTTTAGCTTCCATAAAATTTATCACCACTATCATTAAAATGCGGACCCCAGGT
ATAACTTTTGACCGACTTCCTCTATTTGTCTGATCCGTTTTCATAACTGCTATTCTCCTT
CTTCTAAGCCTTCCAGTTCTAGCTGGTGCCATAACAATGTTACTAACGGAC
>companion-Spatangus_mathesoni-BOLDAAJ3896
CGAATGAATAAAATGAGCTTCTGGTTAATTCCTCCTTCATTTATTTTACTTCTTGCCTCG
GCTGGAGTAGAAAGGGGAGCTGGAACCGGCTGAACAATTTACCCTCCACTTTCCAGAAAT
ATAGCACACGCAGGAGGAAGAGTAGATCTTGCTATCTTTTCTCTCCATTTAGCAGGCGCC
TCTTCAATACTAGCCTCTATTAATTTTATAACTACTATAATTAAAATGCGGGCTCCAGGA
GTCTCCTTTGACCGCCTTCCTTTATTCGTTTGATCAGTGTTTGTTACAACATTTTTACTT
CTTCTTTCCCTCCCAGTTCTAGCCGGAGCAATTACAATGCTTCTTACAGAT
>focal-Allolobophora_chlorotica=L2-BOLDAAA2167
CGTCTTAACAACATAAGATTTTGACTCCTTCCCCCATCACTAATCCTTCTAGTATCCTCT
GCTGCAGTAGAAAAGGGTGCGGGAACTGGATGAACTGTTTATCCACCCCTAGCAAGAAAC
ATTGCTCATGCCGGCCCATCTGTAGACTTAGCTATTTTTTCTCTTCATTTAGCAGGTGCT
TCATCAATCTTGGGTGCCATTAATTTTATTACTACGGTTATTAACATACGATGAAGAGGC
TTACGACTTGAACGAATCCCATTATTCGTTTGAGCCGTACTAATTACAGTGGTTCTTCTA
CTCTTATCCTTACCAGTATTAGCCGGTGCAATTACTATACTACTTACCGAT
>companion-Metaphire_californica-BOLDAAD1172
CGACTAAATAACATAAGATTCTGACTACTGCCACCCTCATTAATTCTACTAGTTAGATCC
GCGGCAGTAGAAAAGGGAGCAGGTACAGGATGAACAGTGTACCCTCCACTAGCTAGAAAC
ATAGCACACGCAGGTCCATCAGTAGATCTTGCAATTTTCTCACTACATTTAGCAGGTGCC
TCATCAATTTTGGGGGCCATCAATTTCATTACCACTGTGATCAACATGCGATGATCAGGC
CTACGCCTAGAGCGAATCCCACTATTCGTATGAGCCGTAGTAATCACTGTAGTACTCCTT
CTACTATCACTTCCTGTGCTAGCGGGAGCAATTACTATATTATTAACGGAT
>companion-Amynthas_corticis-BOLDAAE1379
CGACTAAATAACATGAGATTTTGGCTGTTGCCCCCTTCACTTATCTTATTAGTTTCATCT
GCGGCCGTGGAAAAGGGGGCAGGAACAGGGTGAACAGTATATCCACCACTAGCAAGAAAT
ATTGCGCACGCCGGACCATCAGTTGATCTTGCAATTTTTTCACTACATTTAGCGGGAGCC
TCATCAATTTTAGGGGCAATTAATTTCATTACCACAGTAATCAATATACGCTGATCAGGG
CTACGCCTAGAACGAATTCCCTTATTCGTATGAGCAGTAGTAATTACTGTAGTACTACTC
CTTTTATCCTTACCAGTTCTTGCTGGGGCCATTACAATACTGCTAACAGAC
>focal-Artemia_salina-BOLDAAA5046
CGGTTGAATAACTTGAGATTCTGAATGCTCCCGCCTTCTCTCACTCTCCTCCTGGCCAGC
TCTATGGTTGAAAGAGGGGCGGGTACCGGGTGAACGGTTTACCCTCCTCTCTCCTCTGCT
ATTGCCCATGCCGGGCCTTCTGTAGATCTAGCTATTTTTTCTCTTCATTTGGCCGGTATT
TCTTCCATTTTAGGAGCCGTAAATTTTATTACCACTATTGTTAACATGCGCCCTCAATCG
ATGTCCGTTGACCGGGTACCCTTGTTAGTCTGGGCAGTCGGAATTACAGCCGTCCTTCTG
CTTTTATCCCTCCCAGTCCTAGCAGGGGCTATTACTATGTTATTGACTGAT
>focal-Artemia_salina-BOLDAAA5047
CGGTTGAATAACTTGAGATTCTGAATGCTCCCGCCTTCTCTCACTCTCCTCCTGGCCAGC
TCTATGGTTGAAAGAGGGGCGGGTACCGGGTGAACGGTTTACCCTCCTCTCTCCTCTGCT
ATTGCCCATGCCGGGCCTTCTGTAGATCTAGCTATTTTTTCTCTTCATTTGGCCGGTATT
TCTTCCATTTTAGGAGCCGTAAATTTTATTACCACTATTGTTAACATGCGCCCTCAATCG
ATGTCCGTTGACCGGGTACCCTTGTTAGTCTGGGCAGTCGGAATTACAGCCGTCCTTCTG
CTTTTATCCCTCCCAGTCCTAGCAGGGGCTATTACTATGTTATTGACTGAT
>focal-Cystodytes_dellechiajei=blue-AY523046.1
CGATTAAATAATATAAGTTTTTGACTACTTCCCCCTTCTCTAATCTTATTAAGATTATCA
ATATTTGTAAGGGACAGAGTAGGAACTGGATGAACAATTTATCCTCCTCTTTCTTCTGGA
CTAGCTCACTCTAGCGCCGCTGTAGATATAGGTATTTTCTCTCTACATTTAGCAAGAGTA
TCCAGCATTTTAAGATCAATAAATTTTTTAGTTACTATAGGAAATATGAAAACTAAAAGA
TTAAAATATAGAAATTACTCTTTATTTTGTTGGTCAGTGATTGTGACTACTGTTCTATTA
GTCCTGTCTTTACCAGTTTTAGCAGCAGCCATTACTATACTTCTCTTCGAT
>companion-Dendostrea_crenulifera-BOLDACQ2091
CGAATGAATGCTTTCAGATTTTGAGTGTTACCTGTTTCATTATATTTTATGGTAGTCTCT
GCATTTGTTGAAAATGGAGTAGGAACTGGCTGAACTGTTTATCCTCCTTTATCTACTTTC
TCATATCAT---GGAATGTGTATGGACTTGGCTATTTTGAGACTTCACTTAGCTGGTATT
AGATCAATTTTCAGGTCAATTAACTTTATGGTGACAATTACTAATATACGA------TCA
GTAGATGGCCATTTATTGGCTTTGTTTCCTTGATCTATTAAAGTGACTTCATTTTTATTA
CTTACCACTCTTCCAGTACTGGCTGGCGGGTTGACTATGTTACTGACGGAT
>companion-Saccostrea_mordax-BOLDACI0853
CGAGTTAACGCTTTTAGGTTTTGAGTTTTGCCTGCATCTCTTTATTTTATAGGAATTTCT
GGGTTTGTAGAAAATGGAGTGGGAGCCGGTTGAACTATTTACCCTCCGTTATCAACCTTT
TCTTATCAC---GGTATGTGTATGGACTTGGCTATTTTAAGTCTGCATTTAGCTGGGCTT
AGGTCGATTTTTAGGTCAATTAACTTTATGGTAACTATTAAAAATATACGT------TCT
GTAGACGGTCATTTATTGAGGTTATTCCCCTGATCTATTAAAGTAACCTCTTTTTTGTTG
CTTACAACTTTACCTGTTTTAGCCGGCGGACTTACCATGCTTTTAACTGAT
>companion-Saccostrea_mordax-BOLDAAM4926
CGAGTTAACGCTTTTAGGTTTTGAGTTTTGCCTGCATCTCTTTATTTTATAGGAATTTCT
GGGTTTGTAGAAAATGGAGTGGGAGCCGGTTGAACTATTTACCCTCCGTTATCAACCTTT
TCTTATCAC---GGTATGTGTATGGACTTGGCTATTTTAAGTCTGCATTTAGCTGGGCTT
AGGTCGATTTTTAGGTCAATTAACTTTATGGTAACTATTAAAAATATACGT------TCT
GTAGACGGTCATTTATTGAGGTTATTCCCCTGATCTATTAAAGTAACCTCTTTTTTGTTG
CTTACAACTTTACCTGTTTTAGCCGGCGGACTTACCATGCTTTTAACTGAT
>focal-Lineus_longissimus-BOLDAAX5078
CGAATGAACAATATGAGTTTTTGGTTGCTGCCCCCTGCTCTAACACTTTTGTTGGGATCG
GCTGCAGTGGAAGGGGGTGCAGGAACAGGCTGAACGGTTTATCCGCCTTTGGCTGGTAAT
GTTGCGCATGCAGGTGGTTCTGTTGATTTGGCTATTTTTTCTTTACATTTAGCGGGGGTT
TCTTCTATTTTAGGTGCTATTAATTTTATTACTACTGTGGTTAATATGCGATGACGAGGA
TTGCAATTTGAGCGTCTTCCTTTGTTTGTTTGGTCTGTTAAGATTACTGCTATTTTATTG
TTGTTGTCCTTGCCAGTGTTGGCAGGTGCGATTACTATGCTCCTAACTGAT
>companion-Micrura_callima-BOLDACA9931
CGTATGAATAACATGAGATTTTGATTGTTACCTCCGTCTTTGACGCTTCTATTAGGCTCT
GCTGCTGTAGAAAGAGGAGTTGGAACGGGGTGGACGGTTTATCCGCCTTTATCTGGCAAT
GTAGCGCATGGGGGGGGTTCTGTTGACTTAGCTATTTTTTCTTTACATTTAGCGGGAGTT
TCCTCTATTCTAGGTGCTATTAATTTTATTACCACTGTTATTAATATGCGGTGGCGGGGG
TTGCAGTTTGAGCGGTTGCCTTTGTTTGTTTGGTCTGTTAAAATTACTGCTATTTTATTA
TTGTTATCTCTTCCTGTTTTAGCAGGCGCTATTACTATGCTTTTAACCGAT
>companion-Micrura_alaskensis-BOLDAAX4262
CGTATAAATAATATAAGTTTTTGGTTACTTCCACCATCTTTAACKTTKTTACTAGGATCT
GCAGCGGTTGAGGGGGGAGCTGGTACTGGTTGAACGGTATACCCTCCCTTGTCAGGAAAT
GTTGCTCATGGGGGCGGATCTGTTGATCTTGCAATTTTTTCTCTTCATCTAGCAGGGGTT
TCTTCTATTTTGGGAGCTATCAACTTTATTACTACTGTCATTAATATGCGGTGGCGTGGT
TTACAGTTCGAGCGGTTGCCTTTATTTGTTTGGTCTGTAAAAATTACGGCCATTTTGTTG
CTATTGTCTTTGCCTGTTCTGGCGGGGGCCATTACTATGCTTCTAACTGAT
>focal-Pectinaria_koreni=nord-BOLDAAA1294
CGAATAAACAACATAAGTTTCTGACTTCTCCCTCCGGCCCTGATTCTTCTTCTGAGCTCC
GCTGCAGTTGAAAAGGGCGTTGGTACAGGTTGAACAGTATACCCCCCCTTATCAAGAAAC
CTTGCACATGCGGGTCCATCTGTAGATTTGGCCATCTTTTCTCTCCACTTAGCCGGGATC
TCATCTATTCTCGGAGCTATTAACTTTATTACTACCGTAATCAACATGCGATCTAAAGGC
CTTCGATTAGAACGAGTCCCTCTATTCGTGTGGGCAGTAAAGATTACTGCTATCCTTCTT
CTTTTATCACTTCCTGTTTTAGCAGGAGCCATTACTATACTCCTAACTGAC
>focal-Pectinaria_koreni=sud-BOLDAAA1295
CGAATAAATAACATGAGGTTCTGACTTCTGCCTCCGGCTTTAATTCTTCTTCTGAGCTCT
GCTGCAGTTGAAAAAGGAGTTGGTACAGGCTGAACAGTCTACCCACCCCTGTCAAGGAAT
CTTGCACACGCAGGGCCCTCTGTAGATTTGGCCATTTTCTCTCTTCATCTTGCCGGAATT
TCATCTATTCTCGGAGCTATCAACTTTATTACAACAGTCATTAATATGCGATCCAAAGGC
CTTCGGTTAGAGCGGGTTCCGCTGTTTGTATGGGCAGTAAAAATTACCGCCGTCCTTCTT
CTTCTATCTCTGCCTGTTTTAGCCGGAGCCATTACTATGCTCCTGACTGAC
>companion-Aricidea_mirunekoa-BOLDACR3169
CGAATAAATAACATAAGTTTTTGATTATTACCCCCATCTCTTATTCTCCTCCTCTTCTCC
GCTGCTGTTGAAGGCGGAGTGGGCTCTGGGTGAACAGTCTACCCCCCTTTATCCAATAAC
CTCTTTCATTCCGGCCCCGCCGTTGACTTGGCCATCTTTTCCCTTCACCTTGCCGGAGCC
TCATCAATTTTAGCATCTATCAACTTTATTACAACCGCTAAAAATATGCGCCCTAAAGGA
ATAACATCCGGACGAATACCTCTTTTCGTTTGATCTGTAGCAATTACCGCTGTATTACTG
GTANTTGCACTCCCCGTTCTAGCTGCAGCCATTACTATACTGCTGACAGAC
>focal-Lumbricus_terrestris-BOLDAAA2503
CGACTTAATAACATAAGATTCTGACTTCTACCCCCCTCTCTCATTCTCTTAGTTTCCTCA
GCTGCCGTAGAAAAAGGAGCCGGGACAGGGTGAACAGTATACCCCCCTCTTGCCAGAAAT
CTCGCCCATGCCGGGCCATCTGTAGATTTAGCTATTTTTTCCCTCCATTTAGCAGGTGCA
TCCTCTATTCTGGGGGCTATTAACTTTATTACTACTGTAGTCAACATACGATGAAGTGGG
TTACGACTAGAGCGAATCCCTCTGTTTGTATGAGCTGTATTAATTACAGTAGTTCTCCTC
CTCCTATCCCTTCCTGTACTTGCCGGAGCAATCACAATACTCTTAACAGAT
>focal-Lumbricus_terrestris-BOLDAAA2504
CGACTTAATAACATAAGATTCTGACTTCTACCCCCCTCTCTCATTCTCTTAGTTTCCTCA
GCTGCCGTAGAAAAAGGAGCCGGGACAGGGTGAACAGTATACCCCCCTCTTGCCAGAAAT
CTCGCCCATGCCGGGCCATCTGTAGATTTAGCTATTTTTTCCCTCCATTTAGCAGGTGCA
TCCTCTATTCTGGGGGCTATTAACTTTATTACTACTGTAGTCAACATACGATGAAGTGGG
TTACGACTAGAGCGAATCCCTCTGTTTGTATGAGCTGTATTAATTACAGTAGTTCTCCTC
CTCCTATCCCTTCCTGTACTTGCCGGAGCAATCACAATACTCTTAACAGAT
>companion-Amynthas_aspergillus-BOLDAAK1097
CGTCTAAATAACATAAGATTTTGACTTTTGCCACCATCCTTAATTCTATTAGTAAGGTCT
GCGGCTGTTGAAAAGGGAGCCGGTACCGGATGGACAGTTTACCCCCCTTTAGCAAGAAAC
ATAGCACATGCGGGCCCCTCTGTAGACCTTGCAATTTTCTCACTACATTTAGCGGGTGCC
TCATCAATTTTAGGTGCCATTAACTTTATCACTACAGTAATTAACATGCGATGATCGGGG
CTACGCTTAGAACGAATTCCACTATTTGTTTGAGCCGTAGTAATTACTGTAGTACTTCTA
CTATTGTCGCTTCCCGTATTAGCCGGTGCTATTACTATATTACTAACAGAC
>companion-Amynthas_aspergillus-BOLDACB6697
CGTCTAAATAACATAAGATTTTGACTTTTGCCACCATCCTTAATTCTATTAGTAAGGTCT
GCGGCTGTTGAAAAGGGAGCCGGTACCGGATGGACAGTTTACCCCCCTTTAGCAAGAAAC
ATAGCACATGCGGGCCCCTCTGTAGACCTTGCAATTTTCTCACTACATTTAGCGGGTGCC
TCATCAATTTTAGGTGCCATTAACTTTATCACTACAGTAATTAACATGCGATGATCGGGG
CTACGCTTAGAACGAATTCCACTATTTGTTTGAGCCGTAGTAATTACTGTAGTACTTCTA
CTATTGTCGCTTCCCGTATTAGCCGGTGCTATTACTATATTACTAACAGAC
>companion-Lemmus_trimucronatus-BOLDAAA3426
CGTATAAATAACATGAGCTTCTGACTTCTACCCCCCTCATTCCTCCTCCTGCTAGCATCA
TCCATGGTAGAAGCCGGAGCTGGAACCGGGTGAACCGTGTATCCACCACTAGCCGGCAAC
TTGGCACACGCAGGAGCATCAGTAGACCTTACTATCTTCTCACTTCACTTAGCTGGTGTA
TCCTCGATTTTAGGAGCAATTAATTTCATTACCACAATTATCAATATGAAACCCCCAGCC
ATAACACAGTACCAAACTCCCCTATTCGTGTGATCCGTCCTAATCACTGCCGTCCTACTA
TTACTCTCCCTCCCAGTACTAGCCGCAGGCATTACTATACTCCTTACAGAC
>companion-Micrura_ignea-cox1
CGAATAAATAATATAAGTTTTTGGTTGTTGCCGCCGTCTCTCACTCTCCTGTTGGTTTCT
GCTGCGGTGGAGGGGGGGGCAGGGACTGGGTGGACTGTTTATCCTCCTTTGGCTAGTAAT
ATAGCTCATGCTGGAGGTTCTGTTGATCTTGCTATCTTTTCTTTACACCTGGCGGGTGCG
TCCTCTATTTTAGGTGCTATCAACTTTATCACTACTGTGGTAAATATGCGGTGGCGTGGG
CTGCAATTTGAGCGGCTGCCTTTGTTTGTTTGATCTGTCAAGATTACTGCTATTTTGTTG
TTGCTTTCTCTGCCTGTGTTGGCTGGGGCAATTACTATGTTACTAACTGAC
>focal-Pygoscelis_papua-BOLDABY4789
CGTATAAACAACATAAGCTTCTGACTACTACCCCCATCCTTCCTACTCCTACTAGCCTCA
TCCACAGTAGAAGCAGGAGCTGGCACAGGATGAACTGTGTACCCACCACTAGCAGGTAAT
CTAGCCCATGCCGGTGCTTCAGTAGATCTAGCTATCTTCTCCCTCCACCTAGCAGGGGTC
TCTTCCATCCTAGGAGCCATCAACTTTATCACCACCGCCATCAACATAAAACCCCCAGCC
CTCTCACAATACCAAACTCCCCTATTTGTGTGATCCGTCCTTATCACAGCTGTCCTCCTA
CTACTATCGCTCCCTGTACTCGCTGCTGGCATCACCATACTACTAACCGAC
>companion-Ardea_alba-BOLDAAN2706
CGTATAAATAACATAAGCTTCTGACTTCTACCACCCTCATTTATACTCCTACTAGCCTCA
TCCACGGTCGAAGCAGGAGCAGGTACAGGTTGAACAGTCTACCCGCCATTAGCTGGTAAC
CTAGCTCATGCTGGAGCTTCAGTAGACCTGGCCATCTTCTCCCTTCACCTGGCAGGTGTA
TCCTCCATCTTAGGTGCAATTAACTTCATTACAACTGCCATCAACATAAAACCCCCAGCC
CTATCACAATACCAGACCCCCCTATTCGTCTGATCCGTCTTAATTACCGCTGTCTTACTC
TTACTCTCTCTTCCAGTCCTTGCCGCAGGCATTACAATGCTACTAACTGAC
>companion-Ardea_alba-BOLDAAB7029
CGTATAAATAACATAAGCTTCTGACTTCTACCACCCTCATTTATACTCCTACTAGCCTCA
TCCACGGTCGAAGCAGGAGCAGGTACAGGTTGAACAGTCTACCCGCCATTAGCTGGTAAC
CTAGCTCATGCTGGAGCTTCAGTAGACCTGGCCATCTTCTCCCTTCACCTGGCAGGTGTA
TCCTCCATCTTAGGTGCAATTAACTTCATTACAACTGCCATCAACATAAAACCCCCAGCC
CTATCACAATACCAGACCCCCCTATTCGTCTGATCCGTCTTAATTACCGCTGTCTTACTC
TTACTCTCTCTTCCAGTCCTTGCCGCAGGCATTACAATGCTACTAACTGAC
>focal-Ostrea_chilensis-JF301917
CGAATGAATGCTTTCAGGTTCTGGGTATTACCGGTATCCTTATACTTTATAGTAGTTTCT
GCATTTGTTGAGAATGGTGTTGGGACAGGCTGAACTGTCTACCCTCCACTATCAACTTTT
TCATACCAC---GGGATGTGCATGGATCTGGCAATTTTAAGATTGCACCTAGCTGGTATT
AGCTCAATTTTCAGGTCAATTAATTTTATAGTTACGATTACAAATATACGA------GCA
GTTGACGGTCATTTACTGGCGCTGTTTCCTTGATCCATTAAAGTTACGTCATTTTTATTG
TTAACTACACTTCCTGTGTTAGCTGGGGGTTTAACAATATTACTTACAGAT
>companion-Coptotermes_gestroi-BOLDACQ0871
CGAATAAATAACATAAGATTCTGACTACTCCCACCATCACTAACACTACTACTTGCAAGT
AGAGCAGTAGAAAGCGGAGCAGGGACAGGATGAACAGTATATCCACCTCTCGCAAGAGGA
ATTGCACACGCCGGAGCATCTGTAGACTTAGCAATTTTCTCCCTACACCTAGCAGGTGTA
TCATCAATCCTGGGAGCAGTAAACTTCATTTCAACAACAATCAACATAAAACCAAAGAGC
ATAAAACCTGAACGAATCCCACTATTCGTGTGATCAGTCGCCATCACAGCACTGCTACTA
TTACTATCACTACCGGTACTAGCAGGAGCAATTACTATACTACTAACCGAC
>focal-Periparus_ater-BOLDAAB2837
CGAATAAACAACATAAGCTTCTGACTCCTACCCCCCTCCTTCCTTCTCCTACTAGCCTCC
TCCACAGTCGAAGCAGGCGTAGGAACCGGATGAACAGTATACCCACCTCTAGCCGGCAAC
CTAGCCCACGCCGGAGCCTCAGTAGACCTCGCTATCTTCTCCCTACACCTAGCGGGGATC
TCATCAATCCTAGGGGCAATTAACTTCATCACAACTGCAATCAACATAAAACCCCCTGCC
CTATCACAATACCAAACCCCCCTATTCGTCTGATCCGTACTAATCACCGCAGTCCTTCTC
CTTCTATCCCTCCCAGTTCTGGCTGCAGGCATCACCATGCTCCTTACCGAC
>focal-Periparus_ater-BOLDACH4129
CGAATAAACAACATAAGCTTCTGACTCCTACCCCCCTCCTTCCTTCTCCTACTAGCCTCC
TCCACAGTCGAAGCAGGCGTAGGAACCGGATGAACAGTATACCCACCTCTAGCCGGCAAC
CTAGCCCACGCCGGAGCCTCAGTAGACCTCGCTATCTTCTCCCTACACCTAGCGGGGATC
TCATCAATCCTAGGGGCAATTAACTTCATCACAACTGCAATCAACATAAAACCCCCTGCC
CTATCACAATACCAAACCCCCCTATTCGTCTGATCCGTACTAATCACCGCAGTCCTTCTC
CTTCTATCCCTCCCAGTTCTGGCTGCAGGCATCACCATGCTCCTTACCGAC
>focal-Periparus_ater-BOLDACI1965
CGAATAAACAACATAAGCTTCTGACTCCTACCCCCCTCCTTCCTTCTCCTACTAGCCTCC
TCCACAGTCGAAGCAGGCGTAGGAACCGGATGAACAGTATACCCACCTCTAGCCGGCAAC
CTAGCCCACGCCGGAGCCTCAGTAGACCTCGCTATCTTCTCCCTACACCTAGCGGGGATC
TCATCAATCCTAGGGGCAATTAACTTCATCACAACTGCAATCAACATAAAACCCCCTGCC
CTATCACAATACCAAACCCCCCTATTCGTCTGATCCGTACTAATCACCGCAGTCCTTCTC
CTTCTATCCCTCCCAGTTCTGGCTGCAGGCATCACCATGCTCCTTACCGAC
>focal-Ostrea_chilensis-BOLDACH5602
CGAATGAATGCTTTCAGGTTGTGGTTATTACCGGTATCCTTATACTTTATAGTAGTTTCT
GCATTTGTTGAGAAAGGTGTTGGGACAGGCTGAACTGTCTACCCTCCACTATCAACTTTT
TCATACCAC---GGGATGTGCATGGATCTGGCAATTTTTAGATTGCACCTAGCTGGTATT
TGCTCAATTTTCAGGTCATTTAATTTTATAGTTCCGATTACAAATATACGA------GCA
GTTGACGGTCTTGTATTTTTATGGTTTCCTTGATCCATTAAAGTTACGTCATTTTTATTG
TTAACTACACTTCCTGTGTTAGCTGGGGGTTTAACAATATTACTTACAGAT
>focal-Ostrea_chilensis-BOLDACH5603
CGAATGAATGCTTTCAGGTTGTGGTTATTACCGGTATCCTTATACTTTATAGTAGTTTCT
GCATTTGTTGAGAAAGGTGTTGGGACAGGCTGAACTGTCTACCCTCCACTATCAACTTTT
TCATACCAC---GGGATGTGCATGGATCTGGCAATTTTTAGATTGCACCTAGCTGGTATT
TGCTCAATTTTCAGGTCATTTAATTTTATAGTTCCGATTACAAATATACGA------GCA
GTTGACGGTCTTGTATTTTTATGGTTTCCTTGATCCATTAAAGTTACGTCATTTTTATTG
TTAACTACACTTCCTGTGTTAGCTGGGGGTTTAACAATATTACTTACAGAT
>companion-Poecile_palustris-BOLDAAB4901
CGAATAAACAACATAAGCTTCTGACTCCTACCCCCCTCCTTCCTACTCCTACTAGCCTCC
TCTACAGTCGAAGCAGGCGCAGGAACAGGATGAACAGTCTACCCGCCTCTAGCCGGCAAC
CTCGCCCACGCTGGAGCATCAGTAGACCTAGCCATCTTCTCCCTACACCTGGCAGGTATC
TCATCAATCCTGGGGGCAATCAACTTCATCACAACTGCAATCAACATAAAACCTCCCGCC
CTATCACAATACCAAACCCCCTTATTTGTCTGATCCGTATTAATCACTGCAGTTCTCCTC
CTACTCTCACTCCCAGTCCTTGCTGCCGGCATCACCATGCTCCTCACCGAC
>focal-Ostreola_stentina-BOLDAAD5609
CGAATGAATGCATTTAGGTTTTGAGTTTTGCCAGTTTCTTTATATTTTATAGTTGTTTCT
GCTTTTGTTGAGAATGGTGTCGGGACAGGTTGAACTGTTTACCCACCTTTGTCAACTTTC
TCGTACCAT---GGAATGTGTATAGACTTGGCAATTCTAAGGCTTCATTTAGCCGGGATT
AGTTCAATTTTTAGATCAATTAATTTTATGGTCACGATTACAAACATGCGA------TCA
GTAGACGGGCATCTACTGGCGTTATTTCCGTGATCAATTAAAGTAACATCATTTTTACTA
TTGACCACTCTGCCTGTATTAGCCGGGGGCTTAACTATGCTACTTACAGAT
>focal-Ostreola_stentina-BOLDAAD5610
CGAATGAATGCATTTAGGTTTTGAGTTTTGCCAGTTTCTTTATATTTTATAGTTGTTTCT
GCTTTTGTTGAGAATGGTGTCGGGACAGGTTGAACTGTTTACCCACCTTTGTCAACTTTC
TCGTACCAT---GGAATGTGTATAGACTTGGCAATTCTAAGGCTTCATTTAGCCGGGATT
AGTTCAATTTTTAGATCAATTAATTTTATGGTCACGATTACAAACATGCGA------TCA
GTAGACGGGCATCTACTGGCGTTATTTCCGTGATCAATTAAAGTAACATCATTTTTACTA
TTGACCACTCTGCCTGTATTAGCCGGGGGCTTAACTATGCTACTTACAGAT
>companion-Phoenicopterus_roseus-BOLDAAE6691
CGCATAAACAACATAAGCTTCTGACTACTACCCCCATCCTTCTTACTCCTCCTGGCCTCC
TCCACAGTAGAAGCTGGAGCAGGTACAGGATGAACTGTGTACCCACCACTAGCTGGCAAC
ATAGCCCATGCCGGAGCCTCAGTAGACCTGGCTATCTTCTCCCTCCACCTAGCAGGTGTA
TCATCTATTCTCGGAGCAATCAACTTTATCACTACTGCTATCAACATAAAACCACCTGCC
CTCTCACAATACCAAACCCCCCTATTCGTATGATCTGTCCTCATCACCGCTGTCCTATTA
CTACTCTCACTTCCAGTCCTTGCCGCCGGCATTACCATACTACTAACAGAC
>focal-Ostreola_stentina-DQ313183
CGAATGAATGCATTTAGATTTTGAGTTTTGCCAGTTTCTTTATATTTTATAGTTGTTTCT
GCTTTTGTTGAGAATGGTGTCGGGACAGGTTGAACTGTTTACCCACCTTTGTCAACTTTC
TCGTACCAT---GGAATATGCATAGACTTGGCAATTCTAAGGCTTCATTTAGCCGGGATT
AGTTCAATTTTTAGATCAATTAATTTTATGGTCACAATTTCAAACATGCGA------TCA
GTAGACGGACATCTACTGGCGTTATTTCCGTGATCAATTAAAGTAACATCATTTTTATTG
TTGACTACTCTGCCTGTATTAGCCGGAGGTTTAACTATGTTACTTACAGAT
>focal-Caiman_crocodilus-BOLDAAE8329
CGAATAAATAACATAAGCTTCTGACTTCTACCCCCATCTTTCACACTACTGCTTGCCTCC
TCTTGCATTGAAGCAGGAGCTGGAACAGGATGAACCGTCTACCCCCCTCTAGCCGGAAAC
CTAGCTCACGCCGGACCATCCGTAGACTTAACAATCTTCTCACTACATCTTGCCGGAGTA
TCCTCTATCCTAGGAGCAATCAACTTCATTACAACAGCCATCAACATAAAACCCCCAGCC
ATATCCCAATACCAAACACCACTATTTGTTTGATCTGTCTTAATCACAGCCGTACTCCTC
TTGCTAGCCCTACCGGTACTAGCCGCTGGAATTACTATACTACTCACAGAC
>focal-Eudyptes_moseleyi-cox1
CGCATGAACAACATAAGCTTCTGACTACTCCCCCCTTCCTTCCTACTCCTACTAGCCTCC
TCCACAGTAGAAGCAGGAGCTGGTACAGGATGAACTGTATATCCACCCCTAGCAGGCAAC
CTAGCCCATGCCGGAGCATCTGTAGACTTAGCTATTTTCTCACTCCACCTAGCAGGAGTC
TCCTCCATTCTGGGAGCAATTAACTTCATCACCACCGCCATCAACATAAAACCCCCAGCC
CTCTCACAGTACCAAACCCCCCTATTCGTATGATCCGTCCTTATCACAGCCGTCCTCCTA
CTACTCTCACTCCCCGTACTCGCTGCAGGCATCACCATGCTACTAACAGAC
>focal-Eudyptes_chrysolophus-BOLDABX6765
CGCATGAATAACATAAGCTTCTGACTACTCCCCCCTTCCTTCCTACTCCTACTAGCCTCC
TCCACAGTAGAGGCAGGAGCTGGCACAGGATGAACTGTATACCCACCACTAGCGGGCAAC
CTAGCCCATGCCGGGGCATCTGTAGACTTAGCCATTTTCTCACTCCACCTAGCAGGAGTC
TCCTCCATTCTTGGAGCAATTAACTTCATCACCACCGCCATCAACATAAAACCCCCAGCC
CTCTCACAGTACCAAACCCCTCTATTCGTATGGTCCGTTCTTATCACAGCCGTCCTCCTA
CTACTCTCACTCCCCGTACTCGCTGCAGGCATCACCATGCTACTAACAGAC
>companion-Poecile_palustris-BOLDACH0104
CGAATAAACAACATAAGCTTCTGACTCCTACCCCCCTCCTTCCTGCTCCTACTAGCCTCC
TCTACAGTCGAAGCAGGCGCAGGAACAGGATGAACAGTCTACCCACCCCTAGCCGGCAAC
CTTGCCCACGCTGGGGCATCAGTAGACCTGGCCATCTTCTCCCTGCACCTAGCAGGTATT
TCATCAATCCTGGGGGCAATCAATTTCATCACAACTGCAATCAACATAAAACCTCCCGCC
CTATCACAATACCAAACTCCCCTATTTGTCTGATCCGTATTAATCACTGCAGTTCTCCTC
CTACTCTCACTTCCAGTCCTCGCCGCCGGCATCACCATGCTCCTCACCGAC
>focal-Eudyptes_filholi-cox1
CGCATGAATAACATAAGCTTCTGACTACTCCCCCCTTCCTTCCTACTCCTACTAGCCTCC
TCCACAGTAGAAGCAGGAGCTGGCACAGGATGAACTGTATATCCACCACTAGCAGGCAAC
CTAGCCCATGCCGGAGCATCTGTAGACTTAGCTATTTTCTCACTCCACCTAGCAGGAGTC
TCCTCCATTCTAGGAGCAATTAACTTCATCACCACCGCCATCAACATAAAACCCCCAGCC
CTCTCACAGTACCAAACCCCTCTATTCGTATGATCCGTCCTTATCACAGCCGTCCTCCTA
CTACTCTCACTCCCCGTACTCGCTGCAGGCATCACCATGCTACTAACAGAC
>focal-Parus_major-BOLDABZ5381
CGAATAAACAACATAAGCTTCTGACTACTACCCCCATCCTTCCTCCTACTACTAGCCTCT
TCTACAGTTGAAGCGGGAGCAGGAACAGGATGAACGGTCTATCCACCCTTAGCCGGCAAC
CTAGCCCACGCCGGAGCATCAGTAGATCTAGCCATCTTCTCCCTCCACCTAGCAGGTATC
TCATCAATCCTAGGGGCAATCAACTTCATCACAACCGCAATCAACATAAAACCACCAGCC
CTCTCACAATATCAAACCCCCCTGTTCGTCTGATCCGTATTAATCACCGCAGTACTACTA
CTACTCTCCCTACCAGTCCTCGCCGCAGGCATCACCATGCTTCTCACCGAT
>SRAtop20-Philomachus_pugnax-cox1
CGCATAAACAACATAAGCTTCTGACTACTCCCTCCATCATTCCTACTACTATTAGCATCA
TCCACAGTAGAAGCCGGAGCAGGTACAGGATGAACGGTGTATCCCCCACTCGCCGGCAAC
CTGGCCCACGCTGGAGCCTCCGTCGACCTTGCCATCTTCTCCCTCCACCTGGCAGGGGTC
TCCTCTATTCTAGGTGCCATCAACTTCATCACAACTGCCATTAACATAAAACCTCCAGCC
CTCTCCCAATACCAAACACCTCTGTTTGTATGATCAGTACTTATTACTGCTGTCCTACTC
TTACTTTCTCTTCCAGTTCTTGCTGCTGGTATTACTATGCTACTAACAGAC
>focal-Parus_major-BOLDAAA6742
CGAATAAACAACATAAGCTTCTGACTACTACCCCCATCCTTCCTCCTACTACTAGCCTCC
TCTACAGTCGAAGCAGGAGCAGGAACAGGATGGACGGTCTATCCACCCCTAGCCGGCAAC
CTAGCCCACGCCGGAGCATCAGTAGATCTAGCCATCTTCTCCCTCCATCTAGCGGGTATC
TCATCAATCCTAGGGGCAATCAACTTCATCACAACCGCAATCAACATAAAACCTCCAGCC
CTCTCACAATACCAAACCCCCCTATTCGTCTGATCCGTATTAATCACCGCAGTACTACTA
CTACTCTCCCTACCAGTCCTTGCTGCAGGCATCACCATGCTTCTCACCGAC
>focal-Lineus_lacteus=M-KF935519.1
CGTATAAATAATATAAGTTTTTGATTGCTGCCTCCTGCTCTAACTTTGCTTTTAGGGTCG
GCTGCGGTTGAGGGGGGTGCAGGAACGGGTTGGACGGTTTATCCTCCACTTTCAGGTAAT
GTTGCGCATGCTGGGGGCTCTGTGGATCTTGCTATTTTTTCTCTCCACCTAGCGGGTGTG
TCTTCTATTTTGGGGGCTATTAATTTTATTACTACTGTTGTAAATATGCGTTGGCGAGGG
CTGCAGTTTGAGCGGTTGCCTTTGTTTGTCTGATCTGTAAAAATTACTGCAATTTTATTG
CTGTTGTCTTTGCCTGTTTTGGCGGGGGCTATTACTATGTTGTTGACTGAC
>focal-Allolobophora_chlorotica=L4-BOLDAAB1636
CGACTCAATAACATGAGATTCTGACTTCTTCCCCCATCATTGATCCTTTTAGTATCCTCC
GCGGCGGTAGAAAAAGGCGCTGGTACGGGGTGAACTGTTTATCCGCCTCTAGCAAGAAAT
CTTGCCCATGCAGGCCCGTCTGTAGATTTAGCCATCTTTTCCCTTCATTTGGCAGGTGCG
TCTTCTATTTTAGGGGCTATTAATTTTATCACCACAGTTATTAATATACGTTGAAGAGGC
TTACGTCTTGAACGAATTCCCTTGTTTGTTTGAGCCGTACTAATTACAGTTGTTCTTCTA
CTTCTATCTTTACCAGTGCTAGCGGGTGCCATTACTATACTTCTCACTGAC
>focal-Allolobophora_chlorotica=L4-BOLDABX6712
CGACTCAATAACATGAGATTCTGACTTCTTCCCCCATCATTGATCCTTTTAGTATCCTCC
GCGGCGGTAGAAAAAGGCGCTGGTACGGGGTGAACTGTTTATCCGCCTCTAGCAAGAAAT
CTTGCCCATGCAGGCCCGTCTGTAGATTTAGCCATCTTTTCCCTTCATTTGGCAGGTGCG
TCTTCTATTTTAGGGGCTATTAATTTTATCACCACAGTTATTAATATACGTTGAAGAGGC
TTACGTCTTGAACGAATTCCCTTGTTTGTTTGAGCCGTACTAATTACAGTTGTTCTTCTA
CTTCTATCTTTACCAGTGCTAGCGGGTGCCATTACTATACTTCTCACTGAC
>focal-Boa_constrictor-EANAH45212
CGTATAAACAATATAAGCTTTTGACTTTTGCCTCCAGCTCTTCTACTCCTACTCTCATCA
TCATACGTCGAAGCAGGCGCAGGGACCGGTTGAACTGTATACCCACCTCTATCAAGCAAT
ATAGTCCACTCAGGACCATCAGTGGACTTAGCAATCTTCTCTCTTCACCTGGCCGGGGCA
TCATCAATCCTGGGGGCAATCAACTTTATCACGACATGTATTAACATGAAACCAGCCTCA
ATACCAATATTCAACATCCCACTGTTCGTCTGGTCAGTAATAATCACAGCCATCATATTA
CTACTGGCCCTGCCAGTCCTGGCAGCAGCAATCACAATACTACTAACAGAC
>focal-Microtus_agrestis-JF499311
CGAATAAACAATATAAGCTTCTGACTTCTACCCCCATCATTCCTTCTCCTCCTAGCGTCA
TCAATAGTAGAAGCTGGAGCAGGGACAGGCTGAACAGTTTATCCACCATTAGCTGGCAAC
TTAGCACATGCTGGAGCATCAGTAGACCTAACCATTTTCTCGCTACACTTAGCGGGTGTA
TCATCAATCCTCGGAGCAATTAACTTCATTACCACAATCATTAATATAAAACCGCCAGCA
ATAACACAATACCAGACCCCTTTATTCGTATGATCAGTGTTAATCACTGCTGTCCTACTA
CTTCTCTCACTCCCTGTACTAGCCGCAGGGATTACAATACTTCTTACAGAC
>companion-Phallusia_mammillata-cox1
CGTTTAAACAACATGAGTTTTTGGCTGCTGCCTCCAGCATTATTTTTGTTGTTGGTTTCC
TCGGTGGTGGGGAGCGGGGCCGGAACAAGGTGAACGGTTTACCCCCCCCTGGCGGGGAAC
CTGGCCCATTCCAGGGCCTCGGTGGATTGTGCAATTTTTTCCCTCCACTTAGCGGGGGTT
TCAAGCATTTTGGGTTCCATTAATTTTTTGGTAACAATGATAAACATAAAGGCAAAGGGG
TTTGGGACTTACAATATTAGTCTGTTTTGTTGGTCGGTAATTTTTACAACAATTTTACTG
GTCCTTTCTCTCCCCGTCCTGGCGGCGGCAATTACAATGCTCCTTTTTGAC
>focal-Allolobophora_chlorotica=L4-BOLDAAA2172
CGACTCAATAACATGAGATTCTGACTTCTTCCCCCATCATTGATCCTTTTAGTATCCTCC
GCGGCGGTAGAAAAAGGCGCTGGTACGGGGTGAACTGTTTATCCGCCTCTAGCAAGAAAT
CTTGCCCATGCAGGCCCGTCTGTAGATTTAGCCATCTTTTCCCTTCATTTGGCAGGTGCG
TCTTCTATTTTAGGGGCTATTAATTTTATCACCACAGTTATTAATATACGTTGAAGAGGC
TTACGTCTTGAACGAATTCCCTTGTTTGTTTGAGCCGTACTAATTACAGTTGTTCTTCTA
CTTCTATCTTTACCAGTGCTAGCGGGTGCCATTACTATACTTCTCACTGAC
>companion-Saccostrea_cucullata-cox1
CGTGTCAATGCTTTTAGATTTTGGGTTTTACCTGCATCTCTTTACTTCATAGGAATCTCT
GGGTTCGTGGAAAATGGAGTTGGTGCTGGTTGAACTATTTACCCTCCGCTGTCTACTTTT
TCCTATCAT---GGCATGTGTATGGATCTGGCCATTTTAAGGCTTCATTTGGCAGGTATC
AGGTCCATTTTTAGATCAATTAACTTTATAGTAACTATTAAGAATATGCGT------TCT
GTGGATGGTCATTTGTTAAGGTTATTTCCATGGTCAATTAAAGTAACATCTTTTCTATTG
CTTACAACTTTGCCTGTATTGGCAGGGGGTCTTACTATGCTTCTGACAGAT
>companion-Sarcophyton_glaucum-BOLDAAX9412
AGATTAAACAATATTAGTTTCTGGTTATTACCGCCTTCTTTAATATTATTGGTAGGTTCT
ATGTTTGTGGAACAAGGGGCAGGAACAGGTTGGACAATTTATCCTCCATTGTCAAGCATT
CAAGCCCATTCCGGGGGAGCAGTAGATATGGCTATATTTAGTCTACATCTAGCTGGGGTA
TCTTCCATTTTAAGTTCTATCAATTTTATAACTACTATAATTAACATGAGGGTTCCTGGT
ATGAGTATGCATAGATTACCTTTATTCGTATGGTCTGTATTAATTACTACAATATTGTTA
TTATTATCTTTACCAGTGTTAGCTGGTGCAATTACAATGTTATTGACAGAT
>focal-Ostrea_edulis-BOLDAAB1111
CGAATGAATGCTTTCAGGTTCTGAGTGTTACCAGTATCTTTATATTTTATGGTAGTTTCT
GCATTTGTTGAAAATGGAGTTGGGACTGGCTGAACTGTCTACCCTCCTTTATCAACTTTT
TCATATCAT---GGAATGTGCATGGATTTGGCAATTTTAAGATTACACTTAGCTGGGATT
AGTTCAATTTTTAGTTCAATTAACTTTATAGTTACAATTACGAATATACGA------TCG
GTGGATGGGCACTTATTAGCGTTGTTCCCTTGATCTATTAAAGTAACATCATTTTTACTG
TTAACAACACTTCCAGTCTTGGCTGGAGGGTTGACAATATTACTTACCGAT
>companion-Diceros_bicornis-BOLDAAI9534
CGAATAAACAATATAAGTTTCTGACTTCTCCCACCATCATTTCTTCTTCTACTTGCATCC
TCGATAGTCGAAGCCGGTGCCGGGACAGGCTGAACTGTTTATCCGCCCTTAGCTGGAAAT
CTAGCCCACGCAGGAGCCTCTGTTGACCTAACCATCTTCTCCCTACACCTAGCCGGAGTA
TCCTCAATTCTAGGTGCCATTAATTTTATTACCACAATTATTAACATAAAACCACCAGCC
ATATCCCAATATCAAACACCCCTATTCGTGTGATCCGTTTTAATTACAGCTGTACTCCTA
TTACTAGCACTTCCAGTCTTAGCAGCAGGAATTACCATGCTACTAACAGAC
>focal-Parus_major-BOLDACI2270
CGAATAAACAACATAAGCTTCTGACTACTACCCCCATCCTTCCTCCTACTACTAGCCTCC
TCTACAGTCGAAGCAGGAGCAGGAACAGGATGGACGGTCTATCCACCCCTAGCCGGCAAC
CTAGCCCACGCCGGAGCATCAGTAGATCTAGCCATCTTCTCCCTCCATCTAGCGGGTATC
TCATCAATCCTAGGGGCAATCAACTTCATCACAACCGCAATCAACATAAAACCTCCAGCC
CTCTCACAATACCAAACCCCCCTATTCGTCTGATCCGTATTAATCACCGCAGTACTACTA
CTACTCTCCCTACCAGTCCTTGCTGCAGGCATCACCATGCTTCTCACCGAC
>focal-Parus_major-BOLDACI0973
CGAATAAACAACATAAGCTTCTGACTACTACCCCCATCCTTCCTCCTACTACTAGCCTCC
TCTACAGTCGAAGCAGGAGCAGGAACAGGATGGACGGTCTATCCACCCCTAGCCGGCAAC
CTAGCCCACGCCGGAGCATCAGTAGATCTAGCCATCTTCTCCCTCCATCTAGCGGGTATC
TCATCAATCCTAGGGGCAATCAACTTCATCACAACCGCAATCAACATAAAACCTCCAGCC
CTCTCACAATACCAAACCCCCCTATTCGTCTGATCCGTATTAATCACCGCAGTACTACTA
CTACTCTCCCTACCAGTCCTTGCTGCAGGCATCACCATGCTTCTCACCGAC
>focal-Cystodytes_dellechiajei=purple-AY523062.1
CGATTGAATAATATAAGTTTCTGGCTACTCCCCCCCTCTCTAATTTTATTAAGATTATCA
ATATTTGTAAGAGATAGAGTAGGAACTAGATGAACAATTTATCCTCCTCTTTCTTCTAGA
CTAGCCCATTCTAGTGCTGCTGTAGACATAGGTATTTTTTCCCTACACTTGGCAAGAGTA
TCCAGCATCTTAAGGTCGATGAATTTTCTAGTTACTATAAGAAATATGAAAACTAAAAGA
CTAAAATATAGAAATTACTCTTTATTTTGTTGGTCAGTAATTGTAACTACAATTTTATTA
GTTTTATCTTTACCGGTTTTAGCTGCAGCCATTACTATACTTCTTTTTGAT
>focal-Cystodytes_dellechiajei=purple-BOLDAAW4560
CGATTAAATAATATAAGTTTTTGATTACTTCCTCCTTCCTTAATTTTATTAAGATTATCT
ATATTTGTAGGAGACGGAGTAAGGACTAGATGAACAATTTATCCTCCTCTTTCTTCTAGA
TTAGCTCATTCTAGTGCAGCAGTAGATATAGGTATTTTTTCTCTACATTTAGCAAGAGTA
TCTAGTATTTTAAGATCTATAAATTTTTTAGTAACTATAGGTAATATAAAAACTAAAAGA
TTAAAATATAGAAATTATTCTTTATTTTGTTGATCTGTAATTGTAACTACGATTTTATTA
GTTTTATCTTTACCAGTTTTAGCTGCAGCCATTACTATGCTTCTTTTTGAT
>focal-Cystodytes_dellechiajei=purple-BOLDAAW4559
CGATTAAATAATATAAGTTTTTGATTACTTCCTCCTTCCTTAATTTTATTAAGATTATCT
ATATTTGTAGGAGACGGAGTAAGGACTAGATGAACAATTTATCCTCCTCTTTCTTCTAGA
TTAGCTCATTCTAGTGCAGCAGTAGATATAGGTATTTTTTCTCTACATTTAGCAAGAGTA
TCTAGTATTTTAAGATCTATAAATTTTTTAGTAACTATAGGTAATATAAAAACTAAAAGA
TTAAAATATAGAAATTATTCTTTATTTTGTTGATCTGTAATTGTAACTACGATTTTATTA
GTTTTATCTTTACCAGTTTTAGCTGCAGCCATTACTATGCTTCTTTTTGAT
>focal-Cystodytes_dellechiajei=purple-BOLDAAW4558
CGATTAAATAATATAAGTTTTTGATTACTTCCTCCTTCCTTAATTTTATTAAGATTATCT
ATATTTGTAGGAGACGGAGTAAGGACTAGATGAACAATTTATCCTCCTCTTTCTTCTAGA
TTAGCTCATTCTAGTGCAGCAGTAGATATAGGTATTTTTTCTCTACATTTAGCAAGAGTA
TCTAGTATTTTAAGATCTATAAATTTTTTAGTAACTATAGGTAATATAAAAACTAAAAGA
TTAAAATATAGAAATTATTCTTTATTTTGTTGATCTGTAATTGTAACTACGATTTTATTA
GTTTTATCTTTACCAGTTTTAGCTGCAGCCATTACTATGCTTCTTTTTGAT
>focal-Cystodytes_dellechiajei=purple-BOLDAAW4557
CGATTAAATAATATAAGTTTTTGATTACTTCCTCCTTCCTTAATTTTATTAAGATTATCT
ATATTTGTAGGAGACGGAGTAAGGACTAGATGAACAATTTATCCTCCTCTTTCTTCTAGA
TTAGCTCATTCTAGTGCAGCAGTAGATATAGGTATTTTTTCTCTACATTTAGCAAGAGTA
TCTAGTATTTTAAGATCTATAAATTTTTTAGTAACTATAGGTAATATAAAAACTAAAAGA
TTAAAATATAGAAATTATTCTTTATTTTGTTGATCTGTAATTGTAACTACGATTTTATTA
GTTTTATCTTTACCAGTTTTAGCTGCAGCCATTACTATGCTTCTTTTTGAT
>focal-Cystodytes_dellechiajei=purple-BOLDAAW4556
CGATTAAATAATATAAGTTTTTGATTACTTCCTCCTTCCTTAATTTTATTAAGATTATCT
ATATTTGTAGGAGACGGAGTAAGGACTAGATGAACAATTTATCCTCCTCTTTCTTCTAGA
TTAGCTCATTCTAGTGCAGCAGTAGATATAGGTATTTTTTCTCTACATTTAGCAAGAGTA
TCTAGTATTTTAAGATCTATAAATTTTTTAGTAACTATAGGTAATATAAAAACTAAAAGA
TTAAAATATAGAAATTATTCTTTATTTTGTTGATCTGTAATTGTAACTACGATTTTATTA
GTTTTATCTTTACCAGTTTTAGCTGCAGCCATTACTATGCTTCTTTTTGAT
>focal-Cystodytes_dellechiajei=purple-BOLDAAW4555
CGATTAAATAATATAAGTTTTTGATTACTTCCTCCTTCCTTAATTTTATTAAGATTATCT
ATATTTGTAGGAGACGGAGTAAGGACTAGATGAACAATTTATCCTCCTCTTTCTTCTAGA
TTAGCTCATTCTAGTGCAGCAGTAGATATAGGTATTTTTTCTCTACATTTAGCAAGAGTA
TCTAGTATTTTAAGATCTATAAATTTTTTAGTAACTATAGGTAATATAAAAACTAAAAGA
TTAAAATATAGAAATTATTCTTTATTTTGTTGATCTGTAATTGTAACTACGATTTTATTA
GTTTTATCTTTACCAGTTTTAGCTGCAGCCATTACTATGCTTCTTTTTGAT
>focal-Cystodytes_dellechiajei=purple-BOLDAAW4554
CGATTAAATAATATAAGTTTTTGATTACTTCCTCCTTCCTTAATTTTATTAAGATTATCT
ATATTTGTAGGAGACGGAGTAAGGACTAGATGAACAATTTATCCTCCTCTTTCTTCTAGA
TTAGCTCATTCTAGTGCAGCAGTAGATATAGGTATTTTTTCTCTACATTTAGCAAGAGTA
TCTAGTATTTTAAGATCTATAAATTTTTTAGTAACTATAGGTAATATAAAAACTAAAAGA
TTAAAATATAGAAATTATTCTTTATTTTGTTGATCTGTAATTGTAACTACGATTTTATTA
GTTTTATCTTTACCAGTTTTAGCTGCAGCCATTACTATGCTTCTTTTTGAT
>focal-Cystodytes_dellechiajei=purple-BOLDAAB0044
CGATTAAATAATATAAGTTTTTGATTACTTCCTCCTTCCTTAATTTTATTAAGATTATCT
ATATTTGTAGGAGACGGAGTAAGGACTAGATGAACAATTTATCCTCCTCTTTCTTCTAGA
TTAGCTCATTCTAGTGCAGCAGTAGATATAGGTATTTTTTCTCTACATTTAGCAAGAGTA
TCTAGTATTTTAAGATCTATAAATTTTTTAGTAACTATAGGTAATATAAAAACTAAAAGA
TTAAAATATAGAAATTATTCTTTATTTTGTTGATCTGTAATTGTAACTACGATTTTATTA
GTTTTATCTTTACCAGTTTTAGCTGCAGCCATTACTATGCTTCTTTTTGAT
>focal-Microtus_agrestis-BOLDAAA1616
CGAATAAACAATATAAGCTTCTGACTTCTACCCCCATCATTCCTTCTCCTCCTAGCGTCA
TCAATAGTAGAAGCTGGAGCAGGGACAGGCTGAACAGTTTATCCACCACTAGCTGGCAAC
TTAGCACATGCTGGAGCATCAGTAGACCTAACCATTTTCTCGCTACACTTAGCGGGTGTA
TCATCAATCCTCGGAGCAATTAACTTCATTACCACAATCATTAATATAAAACCGCCAGCA
ATAACACAATACCAGACCCCTTTATTCGTATGATCAGTGTTAATCACTGCTGTCCTACTA
CTTCTCTCACTCCCTGTACTAGCCGCAGGGATTACAATACTTCTTACAGAC
>companion-Uria_lomvia-BOLDAAB8944
CGTATAAACAATATAAGCTTCTGACTACTACCCCCATCATTCCTACTCCTCCTAGCCTCT
TCCACAGTAGAAGCTGGAGCTGGTACAGGATGGACTGTATATCCTCCCCTAGCCGGTAAT
CTAGCTCATGCCGGGGCTTCAGTGGACTTAGCAATCTTCTCCCTTCACTTAGCAGGTGTA
TCATCTATCCTAGGTGCTATCAACTTTATTACAACAGCCATCAACATAAAACCTCCAGCC
CTCTCACAATACCAAACCCCCCTATTTGTATGATCAGTCCTTATCACTGCCGTCCTACTA
CTACTCTCACTCCCAGTACTTGCTGCTGGCATCACTATACTACTAACAGAT
>companion-Ardea_cinerea-BOLDAAB3738
CGCATGAATAATATAAGCTTCTGACTTCTCCCGCCATCATTCATACTTCTTCTAGCCTCA
TCCACAGTTGAAGCAGGAGCAGGTACAGGTTGAACAGTTTACCCCCCATTAGCCGGTAAC
CTAGCTCATGCCGGAGCTTCAGTAGACCTAGCTATCTTCTCCCTCCACCTAGCGGGTGTA
TCCTCTATCCTGGGGGCAATTAACTTCATCACAACCGCTATCAACATAAAACCCCCAGCC
CTATCACAGTATCAAACTCCCTTATTCGTATGATCCGTCCTAATTACTGCCGTCCTACTC
CTACTCTCACTTCCAGTCCTCGCCGCAGGCATCACAATACTACTAACTGAT
>companion-Ardea_alba-BOLDAAB6821
CGCATAAATAATATAAGCTTCTGACTTCTACCACCATCATTTATACTCCTACTAGCCTCA
TCCACAGTCGAAGCAGGAGCAGGTACAGGTTGAACAGTCTACCCACCATTAGCCGGTAAC
CTAGCTCATGCTGGAGCTTCAGTAGACCTAGCCATCTTCTCCCTCCACCTGGCAGGTGTG
TCCTCCATCTTAGGCGCAATCAACTTCATTACAACTGCCATCAACATAAAACCCCCAGCC
CTATCACAATATCAGACCCCCCTATTCGTATGATCCGTCCTGATTACCGCTGTCTTACTC
TTACTCTCTCTTCCAGTCCTTGCTGCAGGCATTACAATACTACTAACTGAC
>focal-Myodes_glareolus-BOLDAAA1515
CGAATAAACAATATAAGCTTTTGACTTTTACCCCCATCATTCCTCCTACTCCTAGCCTCA
TCCATAGTAGAAGCAGGGGCTGGAACAGGATGAACAGTTTACCCGCCACTAGCCGGAAAT
CTAGCACACGCAGGAGCATCCGTAGACCTAACCATTTTCTCCCTTCACCTAGCAGGTGTC
TCATCAATCTTAGGCGCTATTAACTTCATCACTACCATTATTAACATAAAACCGCCAGCC
ATAACACAATATCAAACCCCCTTGTTTGTATGATCAGTCCTCATTACCGCCGTACTCCTC
CTCCTTTCTCTCCCAGTATTAGCCGCAGGTATTACAATACTCCTCACCGAC
>focal-Myodes_glareolus-BOLDAAA1615
CGAATAAACAATATAAGCTTTTGACTTTTACCCCCATCATTCCTCCTACTCCTAGCCTCA
TCCATAGTAGAAGCAGGGGCTGGAACAGGATGAACAGTTTACCCGCCACTAGCCGGAAAT
CTAGCACACGCAGGAGCATCCGTAGACCTAACCATTTTCTCCCTTCACCTAGCAGGTGTC
TCATCAATCTTAGGCGCTATTAACTTCATCACTACCATTATTAACATAAAACCGCCAGCC
ATAACACAATATCAAACCCCCTTGTTTGTATGATCAGTCCTCATTACCGCCGTACTCCTC
CTCCTTTCTCTCCCAGTATTAGCCGCAGGTATTACAATACTCCTCACCGAC
>focal-Periparus_ater-BOLDAAB2838
CGAATAAACAACATAAGCTTCTGACTCCTACCCCCCTCCTTCCTTCTCCTACTAGCCTCC
TCCACAGTCGAAGCAGGTGTAGGGACCGGATGAACAGTGTACCCACCTCTAGCCGGCAAC
CTAGCCCACGCCGGAGCATCAGTAGACCTCGCTATCTTCTCCCTCCACCTAGCAGGAATC
TCATCAATCCTAGGAGCAATCAACTTCATCACAACTGCAATCAACATAAAACCCCCTGCC
CTATCACAGTACCAAACCCCCCTATTCGTCTGATCCGTACTAATCACAGCAGTCCTCCTC
CTACTATCCCTCCCTGTTCTTGCTGCAGGCATCACCATGCTCCTTACCGAC
>companion-Osteolaemus_tetraspis-BOLDAAA8319
CGAATAAATAACATAAGCTTCTGATTATTACCGCCCTCATTTATCTTACTTCTATTTTCC
GCCTTCATTGAAACAGGCGCCGGTACAGGATGAACTGTTTACCCACCACTAGCTGGGAAT
CTGGCCCACGCTGGGCCATCAGTAGATTTAACTATCTTCTCCCTTCATCTTGCTGGGGTT
TCATCAATTTTAGGGGCAATCAACTTTATCACCACAGCCCTTAATATAAAACCACCATCG
ATGTCACAACAACAAACACCACTTTTCGTATGATCCGTACTAGTCACGGCTGTACTCCTA
CTGCTCGCCCTACCGGTCCTAGCGGCAGGAATTACTATATTACTCACTGAC
>companion-Sarcophyton_glaucum-BOLDACI0548
AGATTAAACAATATAAGTTTCTGGTTATTACCGCCTTCTTTAATATTATTGGTCGGCTCT
ATGTTTGTGGAACAAGGGGCAGGAACAGGGTGGACCATTTATCCTCCGTTATCAAGCATT
CAAGCCCATTCAGGGGGAGCAGTAGACATGGCTATATTTAGTTTACATCTAGCTGGGGTA
TCTTCCATTTTAAGTTCTATTAATTTTATAACTACTATAATTAACATGAGGGTCCCTGGT
ATGAGTATGCATAGATTACCTCTATTCGTATGGTCTGTATTAATTACTACAATATTGTTA
TTATTATCTTTACCAGTGTTAGCTGGTGCAATTACAATGTTATTGACAGAT
>companion-Sarcophyton_glaucum-BOLDACH5165
AGATTAAACAATATAAGTTTCTGGTTATTACCGCCTTCTTTAATATTATTGGTCGGCTCT
ATGTTTGTGGAACAAGGGGCAGGAACAGGGTGGACCATTTATCCTCCGTTATCAAGCATT
CAAGCCCATTCAGGGGGAGCAGTAGACATGGCTATATTTAGTTTACATCTAGCTGGGGTA
TCTTCCATTTTAAGTTCTATTAATTTTATAACTACTATAATTAACATGAGGGTCCCTGGT
ATGAGTATGCATAGATTACCTCTATTCGTATGGTCTGTATTAATTACTACAATATTGTTA
TTATTATCTTTACCAGTGTTAGCTGGTGCAATTACAATGTTATTGACAGAT
>companion-Sarcophyton_glaucum-BOLDAAN9190
AGATTAAACAATATAAGTTTCTGGTTATTACCGCCTTCTTTAATATTATTGGTCGGCTCT
ATGTTTGTGGAACAAGGGGCAGGAACAGGGTGGACCATTTATCCTCCGTTATCAAGCATT
CAAGCCCATTCAGGGGGAGCAGTAGACATGGCTATATTTAGTTTACATCTAGCTGGGGTA
TCTTCCATTTTAAGTTCTATTAATTTTATAACTACTATAATTAACATGAGGGTCCCTGGT
ATGAGTATGCATAGATTACCTCTATTCGTATGGTCTGTATTAATTACTACAATATTGTTA
TTATTATCTTTACCAGTGTTAGCTGGTGCAATTACAATGTTATTGACAGAT
>focal-Eunicella_cavolinii-BOLDAAY3538
AGATTAAACAATATCAGTTTCTGGTTATTACCACCTGCTCTAATACTATTGGCTGGTTCT
ATGTTTGTGGAGCAGGGGGTAGGTACAGGCTGGACCATTTATCCCCCCCTAGCAAGCATT
CAAGCCCATTCAGGGGGAGCAGTGGATATGGCTATATTTAGTTTACATCTAGCTGGTGTA
TCTTCCATTTTAAGTTCTATCAACTTTATAACTACTATAATTAACATGAGGGTTCCTGGT
ATGAGTATGCATAGATTACCTCTATTTGTATGGGCTCAATTAATTACTACAATATTGTTA
TTATTATCTTTACCAGTGTTAGCTGGTGGAATTACAATGTTGTTAACAGAT
>focal-Eunicella_singularis-BOLDAAY3538
AGATTAAACAATATCAGTTTCTGGTTATTACCACCTGCTCTAATACTATTGGCTGGTTCT
ATGTTTGTGGAGCAGGGGGTAGGTACAGGCTGGACCATTTATCCCCCCCTAGCAAGCATT
CAAGCCCATTCAGGGGGAGCAGTGGATATGGCTATATTTAGTTTACATCTAGCTGGTGTA
TCTTCCATTTTAAGTTCTATCAACTTTATAACTACTATAATTAACATGAGGGTTCCTGGT
ATGAGTATGCATAGATTACCTCTATTTGTATGGGCTCAATTAATTACTACAATATTGTTA
TTATTATCTTTACCAGTGTTAGCTGGTGGAATTACAATGTTGTTAACAGAT
>focal-Corallium_rubrum-BOLDAAS0075
AGATTAAACAATATTAGTTTTTGGTTATTACCGCCTTCTCTAATACTATTGACTGGTTCT
ATGTTTGTGGAACAAGGGGCAGGTACAGGTTGGACCATTTATCCCCCATTAGCAAGTGTT
CAGGCCCATTCGGGGGGAGCCGTGGACATGGCCATATTTAGTTTACACCTAGCTGGGTTA
TCTTCCATTTTAAGTTCTATTAACTTTATAACTACTATAATTAATATGAGAATTCCTGGT
ATGAGTATGCATAGATTACCTCTATTTGTATGGTCTGTATTAGTTACTACTATACTGTTA
TTATTATCTCTACCAGTATTAGCGGGTGCAATTACAATGTTATTAACAGAT
>companion-Paracorallium_japonicum-BOLDAAS0075
AGATTAAACAATATTAGTTTTTGGTTATTACCGCCTTCTCTAATACTATTGACTGGTTCT
ATGTTTGTGGAACAAGGGGCAGGTACAGGTTGGACCATTTATCCCCCATTAGCAAGTGTT
CAGGCCCATTCGGGGGGAGCCGTGGATATGGCCATATTCAGTTTACACCTAGCTGGGTTA
TCTTCCATTTTAAGTTCTATTAACTTTATAACTACTATAATTAACATGAGAATTCCTGGT
ATGAGTATGCATAGATTACCTCTATTTGTATGGTCTGTATTAGTTACTACTATACTGTTA
TTATTATCTCTACCAGTATTAGCGGGTGCAATTACAATGTTATTAACAGAC
>focal-Paramuricea_clavata-BOLDAAX2457
AGATTGAACAATATTAGTTTCTGGTTATTACCGCCCTCTCTAATACTATTGGCTGGTTCT
ATGTTTGTGGAACAAGGGGCAGGAACCGGCTGGACCGTGTATCCCCCACTATCAAGCATT
CAAGCCCATTCGGGGGGAGCAGTGGATATGGCTATATTTAGTTTACATCTAGCTGGAGTA
TCTTCTATTTTAAGTTCTATTAACTTTATAACCACGATTATTAACATGAGGGTTCCTGGC
ATGAGTATGCATAGATTACCTCTATTCGTATGGTCGGTATTAATTACTACAATATTGTTG
TTATTATCTTTACCCGTGTTAGCTGGTGCAATTACAATGTTGTTGACAGAC
>companion-Phallusia_ingeria-BOLDAAY2699
CGGCTTAATAATATAAGCTTTTGACTACTTCCGCCTGCTTTATTTTTTCTGCTAATTTCA
TCTATTGTTGGGAGCGGGGCTGGTACCAGGTGAACAGTTTACCCCCCATTAGCTGGAAAT
TTGGCTCATTCAGGCCCATCTGTGGATTGTGCTATTTTCTCATTACACTTAGCTGGTGTT
TCAAGTATCTTGGGATCCATTAATTTTTTAGTTACCATAGCCAATATACGATCTAAGAGG
TTGGGAGGCTATAGGATCAGCCTATTTTGTTGATCTGTAATTTTTACTACAATTTTGTTG
GTACTATCCTTACCTGTCTTAGCTGCAGCTATTACTATGCTTTTGTTTGAT
>focal-Lineus_sanguineus-cox1
CGTATGAACAATATAAGTTTCTGGTTGTTGCCTCCTGCTTTGACTTTACTTTTAGGTTCA
GCTGCAGTTGAGGGGGGAGCGGGGACGGGTTGGACGGTTTATCCTCCGCTTGCAGGTAAT
GTGGCCCATGCTGGGGGGTCTGTAGATTTGGCTATTTTTTCTCTTCACTTGGCGGGTGTG
TCTTCTATTTTGGGGGCTATTAATTTTATTACTACTGTTGTTAATATGCGCTGGCGAGGT
TTGCAGTTTGAGCGGCTTCCTTTGTTTGTTTGGTCTGTGAAAATTACTGCGATTTTATTG
TTGTTATCCTTACCTGTCTTGGCGGGGGCCATTACTATGTTGTTAACCGAT
>focal-Lineus_lacteus=A-KR606057.1
CGCATGAACAACATGAGTTTTTGATTATTACCCCCTGCTTTAACTTTGCTTTTGGGTTCG
GCTGCGGTTGAGGGGGGCGCAGGGACGGGCTGGACGGTTTATCCTCCGCTTTCAGGGAAT
GTTGCGCATGCTGGAGGTTCCGTGGATCTTGCTATTTTTTCTCTTCACTTGGCGGGTGTG
TCTTCTATTTTGGGTGCTATTAATTTTATTACTACTGTTGTGAATATGCGCTGGCGAGGG
CTACAGTTCGAGCGGCTTCCTTTGTTTGTCTGATCTGTAAAAATTACTGCAATCTTGTTG
TTGTTGTCTTTGCCTGTTTTGGCGGGAGCCATCACTATGTTGCTCACTGAT
>focal-Lineus_ruber=2-BOLDAAC3224
CGTATAAACAACATAAGATTTTGGTTGTTGCCTCCTGCTTTGACTCTACTTTTGGGCTCA
GCTGCAGTTGAGGGAGGGGCTGGGACTGGTTGAACGGTTTACCCTCCTTTGGCTGGGAAT
GTCGCCCATGCTGGTGGTTCTGTGGACTTAGCTATTTTCTCTTTGCATCTTGCTGGTGTG
TCTTCTATTTTAGGGGCTATTAATTTTATTACTACGGTTGTTAATATACGATGACGTGGT
TTGCAGTTTGAGCGGCTTCCTTTGTTTGTGTGATCCGTTAAAATTACTGCGATTCTGTTG
TTGTTGTCTTTGCCTGTTTTAGCGGGTGCTATCACCATGTTGTTAACTGAC
>focal-Lineus_ruber=2-BOLDAAK8914
CGTATAAACAACATAAGATTTTGGTTGTTGCCTCCTGCTTTGACTCTACTTTTGGGCTCA
GCTGCAGTTGAGGGAGGGGCTGGGACTGGTTGAACGGTTTACCCTCCTTTGGCTGGGAAT
GTCGCCCATGCTGGTGGTTCTGTGGACTTAGCTATTTTCTCTTTGCATCTTGCTGGTGTG
TCTTCTATTTTAGGGGCTATTAATTTTATTACTACGGTTGTTAATATACGATGACGTGGT
TTGCAGTTTGAGCGGCTTCCTTTGTTTGTGTGATCCGTTAAAATTACTGCGATTCTGTTG
TTGTTGTCTTTGCCTGTTTTAGCGGGTGCTATCACCATGTTGTTAACTGAC
>focal-Lineus_ruber=2-BOLDAAX5077
CGTATAAACAACATAAGATTTTGGTTGTTGCCTCCTGCTTTGACTCTACTTTTGGGCTCA
GCTGCAGTTGAGGGAGGGGCTGGGACTGGTTGAACGGTTTACCCTCCTTTGGCTGGGAAT
GTCGCCCATGCTGGTGGTTCTGTGGACTTAGCTATTTTCTCTTTGCATCTTGCTGGTGTG
TCTTCTATTTTAGGGGCTATTAATTTTATTACTACGGTTGTTAATATACGATGACGTGGT
TTGCAGTTTGAGCGGCTTCCTTTGTTTGTGTGATCCGTTAAAATTACTGCGATTCTGTTG
TTGTTGTCTTTGCCTGTTTTAGCGGGTGCTATCACCATGTTGTTAACTGAC
>companion-Deto_marina-BOLDAAL1341
CGGATAAATAATATAAGGTTTTGATTACTTCCTCCCTCTTTAACATTACTTTTAAGAAGA
GGTTTGGTAGAAAGTGGAGTAGGGACTGGTTGAACTGTGTACCCTCCTTTGGCAAGAAGG
ATTGCACATAGAGGGGCATCAGTGGATTTAGGAATTTTTTCTTTACATCTAGCAGGAGCT
TCTTCTATTTTAGGAGCAGTTAATTTTATTACCACTGTTATTAATATACGGACAGCGGGA
ATGTCAATAGATCGAATACCTTTGTTTGTGTGGTCTGTTTTTATTACTGCTATTTTACTT
TTACTTTCACTCCCGGTCCTAGCGGGGGCTATTACAATATTACTTACAGAC
>focal-Necora_puber-BOLDAAB0797
CGTATAAATAATATAAGATTTTGACTTCTTCCTCCCTCGCTCACTCTATTACTAATAAGT
GGGTTAGTTGAAAGAGGTGTTGGTACTGGTTGAACTGTTTACCCTCCCTTATCTGCGGCT
ATTGCCCACGCGGGTGCTTCAGTTGATTTAGGTATTTTTTCGCTTCACTTAGCAGGAGTT
TCTTCTATTTTAGGTGCTGTAAACTTCATAACTACAGTTATTAATATACGTTCATTTGGT
ATAATAATGGATCAAATACCTTTATTCGTGTGAGCTGTTTTTATTACCGCTATCCTATTG
CTACTATCTCTACCAGTTTTAGCAGGTGCTATTACTATACTTCTTACTGAT
>focal-Armadillidium_nasatum-BOLDACH2699
CGTATAAATAATATAAGATTTTGGCTGCTTCCCCCTTCTTTGACTTTGCTTCTTAGAAGA
GGATTAGTTGAAAGAGGGGTGGGAACCGGATGAACTGTTTACCCTCCTTTAGCATCGAGA
ATTGCTCATAGAGGAGCCTCTGTAGATTTAGGTATTTTTTCTCTTCATCTTGCTGGGGCT
TCTTCTATTTTAGGGGCAGTGAATTTTATTACAACTATAATTAATATGCGTGCATCGGGA
ATTAGTATAGATCGAGTTCCTTTATTTGTATGATCCGTTTTAGTAACTGCAGTTCTTCTT
CTCTTATCTTTACCTGTACTTGCCGGAGCAATTACTATACTATTAACTGAT
>focal-Porcellio_dilatatus-BOLDACJ7329
CGGATAAATAACATAAGATTTTGGTTACTACCTCCTTCACTGGTATTGCTTTTAGGGAGA
GGTTTAGTGGAAAGAGGGGTGGGTACAGGATGAACAGTTTATCCTCCATTAGCAGCTGGA
ATTGCTCACAGCGGGGCTTCAGTAGATATAGGTATTTTTTCTTTACATTTAGCTGGGGCT
TCTTCCATTTTAGGGGCTGTAAATTTTATCACAACAATTATTAATATACGAGTGTCAGGG
ATAAGTATAGATCGTGTGCCCTTATTCGTATGGTCTGTGCTTATCACAGCAGTACTTTTA
TTATTATCCCTTCCTGTTTTAGCAGGAGCTATTACTATACTTTTAACAGAC
>focal-Artemia_urmiana-BOLDAAD2313
CGTCTAAACAACTTGAGATTTTGAATACTCCCACCTTCCCTAACTCTCCTTTTAGCTAGA
TCTATGGTTGAAAGAGGGGCAGGAACCGGATGAACGGTCTACCCCCCCTTATCCTCCGCC
ATTGCCCATGCCGGACCTTCAGTAGATTTAGCTATCTTCTCCCTACACTTAGCTGGGGCC
TCCTCAATTTTAGGGGCCGTAAACTTCATCACCACTATTATCAATATACGACCTCAGTCG
ATATCTATTGACCGTATACCACTCTTGGTATGGGCCGTAGGAATCACAGCCGTCCTCTTA
CTCTTGTCTCTACCTGTATTGGCAGGGGCTATTACTATGTTGTTGACTGAT
>focal-Artemia_sinica-BOLDAAE0633
CGCTTAAACAATTTAAGATTTTGAATACTTCCACCTTCTTTAACTCTCCTTTTAGCTAGA
TCTATAGTTGAAAGAGGGGCCGGAACCGGATGAACAGTTTATCCCCCTCTTTCTTCCGCC
ATTGCCCATGCTGGACCTTCAGTAGACTTAGCCATTTTCTCTCTTCACTTAGCCGGGGTT
TCCTCAATTCTGGGAGCTGTAAACTTTATTACTACTATTATTAATATACGGCCTCAGTCA
ATATCTATTGATCGCATACCTCTATTAGTCTGGGCGGTAGGAATTACAGCCGTTCTTTTA
CTTCTATCCCTTCCGGTCCTAGCAGGTGCCATTACTATACTCTTAACTGAC
>focal-Artemia_franciscana-BOLDACO6537
CGGTTAAATAATTTAAGATTTTGAATACTCCCACCATCCTTGACTCTTCTCTTGGCCAGA
TCTATAGTTGAGAGAGGTGCAGGAACTGGATGAACAGTTTACCCCCCTCTATCCTCAGCC
ATTGCTCATGCCGGACCTTCTGTAGATTTAGCTATTTTCTCACTTCATTTAGCTGGAGTT
TCCTCTATCTTAGGGGCTGTGAATTTTATTACTACTATCATTAATATACGACCTCAGTCA
ATATCTATTGACCGTATACCTCTCTTCGTTTGAGCAGTGGGAATCACCGCCGTTCTTCTC
CTTTTATCACTTCCAGTCCTAGCGGGGGCTATTACCATACTGTTAACTGAT
>focal-Artemia_franciscana-BOLDACO6538
CGGTTAAATAATTTAAGATTTTGAATACTCCCACCATCCTTGACTCTTCTCTTGGCCAGA
TCTATAGTTGAGAGAGGTGCAGGAACTGGATGAACAGTTTACCCCCCTCTATCCTCAGCC
ATTGCTCATGCCGGACCTTCTGTAGATTTAGCTATTTTCTCACTTCATTTAGCTGGAGTT
TCCTCTATCTTAGGGGCTGTGAATTTTATTACTACTATCATTAATATACGACCTCAGTCA
ATATCTATTGACCGTATACCTCTCTTCGTTTGAGCAGTGGGAATCACCGCCGTTCTTCTC
CTTTTATCACTTCCAGTCCTAGCGGGGGCTATTACCATACTGTTAACTGAT
>focal-Artemia_franciscana-BOLDACQ0393
CGGTTAAATAATTTAAGATTTTGAATACTCCCACCATCCTTGACTCTTCTCTTGGCCAGA
TCTATAGTTGAGAGAGGTGCAGGAACTGGATGAACAGTTTACCCCCCTCTATCCTCAGCC
ATTGCTCATGCCGGACCTTCTGTAGATTTAGCTATTTTCTCACTTCATTTAGCTGGAGTT
TCCTCTATCTTAGGGGCTGTGAATTTTATTACTACTATCATTAATATACGACCTCAGTCA
ATATCTATTGACCGTATACCTCTCTTCGTTTGAGCAGTGGGAATCACCGCCGTTCTTCTC
CTTTTATCACTTCCAGTCCTAGCGGGGGCTATTACCATACTGTTAACTGAT
>focal-Artemia_franciscana-BOLDACQ1109
CGGTTAAATAATTTAAGATTTTGAATACTCCCACCATCCTTGACTCTTCTCTTGGCCAGA
TCTATAGTTGAGAGAGGTGCAGGAACTGGATGAACAGTTTACCCCCCTCTATCCTCAGCC
ATTGCTCATGCCGGACCTTCTGTAGATTTAGCTATTTTCTCACTTCATTTAGCTGGAGTT
TCCTCTATCTTAGGGGCTGTGAATTTTATTACTACTATCATTAATATACGACCTCAGTCA
ATATCTATTGACCGTATACCTCTCTTCGTTTGAGCAGTGGGAATCACCGCCGTTCTTCTC
CTTTTATCACTTCCAGTCCTAGCGGGGGCTATTACCATACTGTTAACTGAT
>focal-Artemia_franciscana-BOLDACQ1112
CGGTTAAATAATTTAAGATTTTGAATACTCCCACCATCCTTGACTCTTCTCTTGGCCAGA
TCTATAGTTGAGAGAGGTGCAGGAACTGGATGAACAGTTTACCCCCCTCTATCCTCAGCC
ATTGCTCATGCCGGACCTTCTGTAGATTTAGCTATTTTCTCACTTCATTTAGCTGGAGTT
TCCTCTATCTTAGGGGCTGTGAATTTTATTACTACTATCATTAATATACGACCTCAGTCA
ATATCTATTGACCGTATACCTCTCTTCGTTTGAGCAGTGGGAATCACCGCCGTTCTTCTC
CTTTTATCACTTCCAGTCCTAGCGGGGGCTATTACCATACTGTTAACTGAT
>focal-Artemia_franciscana-BOLDACQ3566
CGGTTAAATAATTTAAGATTTTGAATACTCCCACCATCCTTGACTCTTCTCTTGGCCAGA
TCTATAGTTGAGAGAGGTGCAGGAACTGGATGAACAGTTTACCCCCCTCTATCCTCAGCC
ATTGCTCATGCCGGACCTTCTGTAGATTTAGCTATTTTCTCACTTCATTTAGCTGGAGTT
TCCTCTATCTTAGGGGCTGTGAATTTTATTACTACTATCATTAATATACGACCTCAGTCA
ATATCTATTGACCGTATACCTCTCTTCGTTTGAGCAGTGGGAATCACCGCCGTTCTTCTC
CTTTTATCACTTCCAGTCCTAGCGGGGGCTATTACCATACTGTTAACTGAT
>focal-Artemia_franciscana-BOLDACQ5698
CGGTTAAATAATTTAAGATTTTGAATACTCCCACCATCCTTGACTCTTCTCTTGGCCAGA
TCTATAGTTGAGAGAGGTGCAGGAACTGGATGAACAGTTTACCCCCCTCTATCCTCAGCC
ATTGCTCATGCCGGACCTTCTGTAGATTTAGCTATTTTCTCACTTCATTTAGCTGGAGTT
TCCTCTATCTTAGGGGCTGTGAATTTTATTACTACTATCATTAATATACGACCTCAGTCA
ATATCTATTGACCGTATACCTCTCTTCGTTTGAGCAGTGGGAATCACCGCCGTTCTTCTC
CTTTTATCACTTCCAGTCCTAGCGGGGGCTATTACCATACTGTTAACTGAT
>focal-Artemia_franciscana-BOLDACQ5701
CGGTTAAATAATTTAAGATTTTGAATACTCCCACCATCCTTGACTCTTCTCTTGGCCAGA
TCTATAGTTGAGAGAGGTGCAGGAACTGGATGAACAGTTTACCCCCCTCTATCCTCAGCC
ATTGCTCATGCCGGACCTTCTGTAGATTTAGCTATTTTCTCACTTCATTTAGCTGGAGTT
TCCTCTATCTTAGGGGCTGTGAATTTTATTACTACTATCATTAATATACGACCTCAGTCA
ATATCTATTGACCGTATACCTCTCTTCGTTTGAGCAGTGGGAATCACCGCCGTTCTTCTC
CTTTTATCACTTCCAGTCCTAGCGGGGGCTATTACCATACTGTTAACTGAT
>focal-Artemia_franciscana-BOLDACQ7562
CGGTTAAATAATTTAAGATTTTGAATACTCCCACCATCCTTGACTCTTCTCTTGGCCAGA
TCTATAGTTGAGAGAGGTGCAGGAACTGGATGAACAGTTTACCCCCCTCTATCCTCAGCC
ATTGCTCATGCCGGACCTTCTGTAGATTTAGCTATTTTCTCACTTCATTTAGCTGGAGTT
TCCTCTATCTTAGGGGCTGTGAATTTTATTACTACTATCATTAATATACGACCTCAGTCA
ATATCTATTGACCGTATACCTCTCTTCGTTTGAGCAGTGGGAATCACCGCCGTTCTTCTC
CTTTTATCACTTCCAGTCCTAGCGGGGGCTATTACCATACTGTTAACTGAT
>focal-Sepia_officinalis-AF120630
CGTATAAATAATATAAGATTTTGATTATTACCTCCATCACTTACATTACTTCTAGCCTCG
TCAGCTGTAGAAAGAGGTGCAGGTACAGGATGGACTGTTTACCCTCCATTATCCAGAAAC
ATTTCACATGCAGGACCTTCTGTAGATCTGGCTATTTTTTCACTTCACTTAGCGGGAGTG
TCCTCTATTTTAGGCGCAATTAACTTTATTACAACTATTATAAATATACGTTGAGAAGGG
CTACAAATAGAACGGCTACCTTTATTTGTCTGATCGGTTTTTATTACAGCTATTTTACTA
CTTCTATCTTTACCTGTTTTAGCCGGGGCAATTACAATACTATTAACTGAT
>focal-Sepia_officinalis-BOLDAAA1559
CGAATAAATAATATAAGTTTTTGGTTATTACCTCCATCACTAACCCTTTTATTATCCTCG
TCCGCAGTTGAAAGGGGGGCCGGAACAGGTTGAACGGTTTACCCCCCTTTATCTAGTAAC
TTATCTCATGCGGGCCCCTCAGTAGATTTAGCTATCTTCTCCTTACATTTAGCAGGGGTC
TCATCAATTTTAGGAGCGATTAACTTCATCACAACTATCCTAAATATACGATGAGAAGGT
TTACAAATAGAACGCCTACCTTTATTTGCTTGGTCGGTATTTATTACTGCTATTTTATTG
CTACTCTCCCTCCCTGTATTAGCAGGAGCTATTACAATATTATTAACTGAC
>focal-Cervus_nippon-GQ329015
CGAATAAACAATATAAGCTTTTGACTCCTCCCTCCTTCTTTCTTACTACTTTTAGCATCA
TCTATAGTTGAAGCTGGCGCAGGAACAGGCTGAACTGTATATCCCCCTCTAGCTGGCAAC
TTAGCTCACGCAGGGGCTTCAGTAGACCTGACCATTTTTTCTTTACACTTGGCAGGTGTC
TCCTCAATTCTAGGGGCCATTAACTTTATTACAACAATTATCAATATAAAACCCCCTGCC
ATATCACAATATCAAACCCCTCTATTCGTGTGATCCGTATTAGTCACTGCTGTACTACTA
CTTCTCTCACTCCCTGTACTAGCAGCCGGAATCACAATACTATTAACAGAC
>focal-Cervus_elaphus-BOLDABX5044
CGAATAAACAATATAAGCTTTTGACTCCTCCCTCCTTCTTTCTTACTACTCCTAGCATCA
TCTATAGTTGAAGCTGGCGCAGGAACAGGCTGAACTGTATATCCCCCTCTAGCTGGCAAC
TTAGCTCATGCAGGGGCTTCAGTAGACCTGACTATTTTTTCTTTACACTTAGCAGGCGTC
TCCTCAATTCTAGGGGCCATTAACTTTATTACAACAATTATCAATATAAAACCCCCTGCC
ATATCACAATATCAAACTCCTCTATTTGTGTGATCCGTATTAGTCACTGCTGTACTACTA
CTTCTCTCACTCCCTGTACTAGCAGCCGGAATTACAATACTATTAACAGAC
>focal-Cervus_elaphus-BOLDACF0123
CGAATAAACAATATAAGCTTTTGACTCCTCCCTCCTTCTTTCTTACTACTCCTAGCATCA
TCTATAGTTGAAGCTGGCGCAGGAACAGGCTGAACTGTATATCCCCCTCTAGCTGGCAAC
TTAGCTCATGCAGGGGCTTCAGTAGACCTGACTATTTTTTCTTTACACTTAGCAGGCGTC
TCCTCAATTCTAGGGGCCATTAACTTTATTACAACAATTATCAATATAAAACCCCCTGCC
ATATCACAATATCAAACTCCTCTATTTGTGTGATCCGTATTAGTCACTGCTGTACTACTA
CTTCTCTCACTCCCTGTACTAGCAGCCGGAATTACAATACTATTAACAGAC
>focal-Hippocampus_guttulatus-BOLDAAF0610
CGAATAAATAATATAAGTTTTTGATTATTACCACCCTCTTTTCTTCTTCTGCTTGCTTCA
TCAGGAGTAGAAGCTGGAGCGGGTACAGGTTGAACGGTCTACCCCCCGCTAGCAGGTAAC
TTAGCTCATGCTGGGGCCTCTGTAGACTTAACAATCTTTTCTCTTCATTTAGCAGGTGTT
TCATCAATTCTAGGGGCTATTAATTTTATCACCACTATCATTAACATAAAACCTCCATCG
ATCTCACAATATCAAACACCATTATTTGTTTGAGCAGTCTTAGTAACCGCAGTATTACTT
TTATTATCCCTTCCTGTATTAGCAGCTGGAATTACTATACTTCTAACAGAT
>focal-Pygoscelis_papua-BOLDAAC0866
CGTATAAACAACATAAGCTTCTGACTACTACCCCCATCCTTCCTACTCCTACTAGCCTCA
TCCACAGTAGAAGCAGGAGCTGGCACAGGATGAACTGTGTACCCACCACTAGCAGGTAAT
CTAGCCCATGCCGGTGCTTCAGTAGATCTAGCTATCTTCTCCCTCCACCTAGCAGGGGTC
TCTTCCATCCTAGGAGCCATCAACTTTATCACCACCGCCATCAACATAAAACCCCCAGCC
CTCTCACAATACCAAACTCCCCTATTTGTGTGATCCGTCCTTATCACAGCTGTCCTCCTA
CTACTATCGCTCCCTGTACTCGCTGCTGGCATCACCATACTACTAACCGAC
>focal-Pygoscelis_adeliae-NC_021137
CGTATAAATAACATAAGCTTCTGACTACTACCCCCATCCTTCCTACTGCTACT
AGCCTCATCCACAGTAGAAGCAGGGGCTGGTACAGGATGGACTGTATACCCACCACTCGCAGGTAACCTG
GCCCATGCCGGCGCCTCAGTAGACCTAGCCATCTTCTCCCTCCACCTAGCAGGAGTCTCCTCTATCCTAG
GGGCAATCAACTTTATCACAACTGCCATCAACATGAAACCCCCAGTCCTCTCACAATACCAAACCCCCCT
ATTTGTATGATCTGTCCTCATTACAGCCGTCCTCCTACTGCTCTCACTCCCTGTACTCGCTGCCGGTATT
ACTATACTCCTGACCGAC
>focal-Axis_porcinus-BOLDACC8722
CGAATAAACAATATAAGCTTTTGACTCCTTCCCCCCTCTTTCTTACTGCTTCTAGCATCA
TCCATAGTTGAAGCTGGCGCAGGAACAGGCTGAACTGTATATCCCCCTCTAGCTGGTAAT
TTAGCTCACGCAGGGGCTTCAGTAGACCTGACTATTTTCTCTTTACACCTGGCAGGTGTC
TCTTCAATTTTAGGGGCCATTAACTTTATTACAACAATTATCAATATAAAACCCCCTGCT
ATGTCACAATATCAAACTCCTCTATTTGTGTGATCCGTACTAATTACTGCTGTATTACTG
CTTCTCTCTCTCCCTGTTCTAGCAGCCGGAATTACAATATTACTAACAGAT
>focal-Mauremys_leprosa-BOLDAAJ1679
CGTATAAACAATATAAGCTTCTGACTTCTACCACCATCCTTACTTTTACTTCTAGCCTCC
TCTGGAATTGAAGCAGGCGCAGGCACAGGCTGAACTGTGTATCCACCATTAGCTGGAAAC
CTGGCCCACGCTGGCGCCTCTGTAGATCTAACTATTTTTTCTCTCCATCTAGCTGGTGTG
TCATCAATTTTAGGGGCCATTAACTTTATCACCACAGCAATTAACATAAAATCTCCAGCT
ATATCACAATACCAAACACCTTTATTTGTATGATCAGTACTTATTACAGCCGTCCTATTA
TTACTCTCACTACCAGTACTCGCCGCAGGTATTACTATATTACTCACAGAC
>focal-Dama_dama-BOLDAAI9594
CGAATAAACAATATGAGCTTTTGACTCCTTCCTCCCTCTTTCTTACTACTTCTAGCATCA
TCTATAGTTGAAGCTGGCGCAGGAACAGGCTGAACTGTGTACCCCCCTCTAGCTGGTAAC
TTAGCTCACGCAGGAGCCTCAGTGGACCTAACTATCTTTTCTCTACACCTGGCAGGTGTC
TCTTCAATTCTAGGGGCCATTAACTTTATTACAACAATTATCAATATAAAACCCCCTGCT
ATGTCACAATACCAAACTCCCCTATTTGTGTGATCCGTACTAGTCACTGCTGTATTACTA
CTTCTCTCACTCCCAGTACTAGCAGCTGGAATTACAATATTATTAACAGAC
>focal-Cervus_elaphus-BOLDAAC6598
CGAATAAACAATATAAGCTTTTGACTCCTCCCTCCTTCTTTCTTACTACTCCTAGCATCA
TCTATAGTTGAAGCTGGCGCAGGAACAGGCTGAACTGTATACCCCCCTCTAGCTGGCAAC
TTAGCTCATGCAGGGGCTTCAGTAGACCTGACTATTTTTTCTTTACACTTAGCAGGCGTC
TCCTCAATTCTAGGGGCCATTAACTTTATTACAACAATTATCAATATAAAACCCCCTGCC
ATATCACAATATCAAACTCCTCTATTTGTGTGATCCGTATTAGTCACTGCTGTACTACTA
CTTCTCTCACTCCCTGTACTAGCAGCCGGAATTACAATACTATTAACAGAC
>focal-Culex_pipiens-BOLDAAA4751
CGAATAAATAATATAAGTTTTTGAATACTACCTCCTTCATTGACACTACTACTTTCAAGT
AGTTTAGTAGAAAATGGAGCTGGGACTGGATGAACAGTGTATCCCCCTCTTTCATCTGGA
ACAGCTCATGCTGGAGCTTCAGTAGACTTAGCTATTTTTTCTTTACATTTAGCAGGAATT
TCATCAATTTTAGGTGCAGTAAATTTTATTACAACAGTAATTAATATACGATCTTCAGGA
ATTACTCTTGATCGAATACCTTTATTTGTTTGATCAGTAGTAATTACTGCAGTTTTATTA
CTTCTTTCTTTACCTGTTTTAGCTGGTGCTATTACTATGTTATTAACAGAT
>focal-Culex_pipiens-BOLDACF0008
CGAATAAATAATATAAGTTTTTGAATACTACCTCCTTCATTGACACTACTACTTTCAAGT
AGTTTAGTAGAAAATGGAGCTGGGACTGGATGAACAGTGTATCCCCCTCTTTCATCTGGA
ACAGCTCATGCTGGAGCTTCAGTAGACTTAGCTATTTTTTCTTTACATTTAGCAGGAATT
TCATCAATTTTAGGTGCAGTAAATTTTATTACAACAGTAATTAATATACGATCTTCAGGA
ATTACTCTTGATCGAATACCTTTATTTGTTTGATCAGTAGTAATTACTGCAGTTTTATTA
CTTCTTTCTTTACCTGTTTTAGCTGGTGCTATTACTATGTTATTAACAGAT
>focal-Culex_pipiens-BOLDACE8760
CGAATAAATAATATAAGTTTTTGAATACTACCTCCTTCATTGACACTACTACTTTCAAGT
AGTTTAGTAGAAAATGGAGCTGGGACTGGATGAACAGTGTATCCCCCTCTTTCATCTGGA
ACAGCTCATGCTGGAGCTTCAGTAGACTTAGCTATTTTTTCTTTACATTTAGCAGGAATT
TCATCAATTTTAGGTGCAGTAAATTTTATTACAACAGTAATTAATATACGATCTTCAGGA
ATTACTCTTGATCGAATACCTTTATTTGTTTGATCAGTAGTAATTACTGCAGTTTTATTA
CTTCTTTCTTTACCTGTTTTAGCTGGTGCTATTACTATGTTATTAACAGAT
>focal-Culex_pipiens-BOLDACO9419
CGAATAAATAATATAAGTTTTTGAATACTACCTCCTTCATTGACACTACTACTTTCAAGT
AGTTTAGTAGAAAATGGAGCTGGGACTGGATGAACAGTGTATCCCCCTCTTTCATCTGGA
ACAGCTCATGCTGGAGCTTCAGTAGACTTAGCTATTTTTTCTTTACATTTAGCAGGAATT
TCATCAATTTTAGGTGCAGTAAATTTTATTACAACAGTAATTAATATACGATCTTCAGGA
ATTACTCTTGATCGAATACCTTTATTTGTTTGATCAGTAGTAATTACTGCAGTTTTATTA
CTTCTTTCTTTACCTGTTTTAGCTGGTGCTATTACTATGTTATTAACAGAT
>focal-Culex_torrentium-BOLDACF2166
CGAATAAATAATATAAGTTTTTGAATACTACCTCCTTCATTGACACTACTACTTTCAAGT
AGTTTAGTAGAAAATGGAGCTGGAACTGGATGAACAGTGTATCCCCCTCTTTCATCTGGA
ACAGCTCATGCTGGAGCTTCAGTAGACTTAGCTATTTTTTCTTTACATTTAGCAGGAATT
TCATCAATTTTAGGAGCAGTAAATTTTATTACAACAGTAATTAATATACGATCTTCAGGA
ATTACTCTTGATCGAATACCTTTATTTGTTTGATCTGTAGTAATTACTGCAGTTTTACTA
CTCCTTTCTTTACCTGTTTTAGCGGGAGCTATTACTATACTATTAACAGAT
>focal-Culex_hortensis-MBIM1C2
CGAATAAATAATATAAGATTTTGAATACTACCTCCTTCATTA
ACTCTACTACTTTCTAGTAGTATAGTAGAAAATGGAGCTGGTACTGGATGAACAGTTTATCCACCTCTTT
CTTCAGGAACTGCTCATGCTGGTGCTTCAGTTGATTTAGCTATTTTTTCTCTTCATTTAGCAGGTATTTC
ATCTATTTTAGGAGCTGTAAATTTTATTACAACTGTAATTAATATACGTTCTTCTGGAATTACATTAGAC
CGAATACCTTTATTTGTTTGATCAGTTGTTATTACTGCTGTTCTTTTATTATTATCTTTACCTGTTTTAG
CTGGAGCTATTACTATATTATTAACAGAT
>focal-Melitaea_didyma-HQ562781
CGAATAAATAATATAAGATTTTGATTACTCCCCCCATCATTAATTTTATTAATTTCTAGA
AGAATTGTAGAAAACGGTGCAGGTACAGGATGAACAGTTTATCCCCCACTTTCCTCTAAT
ATTACACATAGAGGATCATCTGTTGACTTAGCAATCTTTTCATTACATTTAGCTGGAATT
TCATCAATTTTAGGAGCTATTAATTTTATTACTACTATTATTAATATACGTATTAATAAT
ATATCATTTGATCAAATACCTTTATTTGTTTGAGCTGTAGGTATTACAGCTCTTTTATTA
TTATTATCTTTACCTGTATTGGCAGGAGCAATTACAATACTCCTCACTGAT
>focal-Melitaea_didyma-BOLDAAA6985
CGAATAAATAATATAAGATTTTGATTACTCCCCCCATCATTAATTTTATTAATTTCTAGA
AGAATTGTAGAAAATGGAGCAGGTACAGGATGAACAGTTTACCCCCCACTTTCCTCCAAT
ATTGCACATAGAGGATCATCTGTTGACTTAGCAATCTTCTCACTACATTTAGCTGGAATT
TCATCAATTTTAGGAGCTATTAATTTTATTACTACTATTATTAATATACGTATCAATAAT
ATATCATTTGATCAAATACCTTTATTTGTTTGAGCCGTGGGTATTACAGCTCTTTTATTA
TTATTATCTTTACCTGTGTTAGCAGGAGCAATCACTATACTCCTTACTGAT
>focal-Melitaea_didyma-BOLDABZ0347
CGAATAAATAATATAAGATTTTGATTACTCCCCCCATCATTAATTTTATTAATTTCTAGA
AGAATTGTAGAAAATGGAGCAGGTACAGGATGAACAGTTTACCCCCCACTTTCCTCCAAT
ATTGCACATAGAGGATCATCTGTTGACTTAGCAATCTTCTCACTACATTTAGCTGGAATT
TCATCAATTTTAGGAGCTATTAATTTTATTACTACTATTATTAATATACGTATCAATAAT
ATATCATTTGATCAAATACCTTTATTTGTTTGAGCCGTGGGTATTACAGCTCTTTTATTA
TTATTATCTTTACCTGTGTTAGCAGGAGCAATCACTATACTCCTTACTGAT
>focal-Melitaea_didyma-BOLDABY6037
CGAATAAATAATATAAGATTTTGATTACTCCCCCCATCATTAATTTTATTAATTTCTAGA
AGAATTGTAGAAAATGGAGCAGGTACAGGATGAACAGTTTACCCCCCACTTTCCTCCAAT
ATTGCACATAGAGGATCATCTGTTGACTTAGCAATCTTCTCACTACATTTAGCTGGAATT
TCATCAATTTTAGGAGCTATTAATTTTATTACTACTATTATTAATATACGTATCAATAAT
ATATCATTTGATCAAATACCTTTATTTGTTTGAGCCGTGGGTATTACAGCTCTTTTATTA
TTATTATCTTTACCTGTGTTAGCAGGAGCAATCACTATACTCCTTACTGAT
>focal-Melitaea_cinxia-BOLDACE4157
CGAATAAATAACATAAGATTTTGATTACTTCCCCCATCATTAATATTATTAATTTCTAGA
AGAATTGTAGAAAATGGAGCAGGTACAGGGTGAACAGTTTATCCCCCACTTTCATCTAAC
ATCGCTCATAGAGGATCTTCTGTTGATTTAGCAATCTTTTCATTACATTTAGCCGGAATT
TCATCAATTTTAGGAGCTATTAATTTCATTACTACAATTATTAATATACGTATTAACAAT
ATATCATTCGACCAAATACCCCTATTTGTTTGAGCTGTAGGTATTACAGCAGTTTTACTA
CTTTTATCTTTACCAGTACTGGCCGGAGCAATTACAATACTTTTAACCGAT
>focal-Melitaea_cinxia-BOLDAAA3798
CGAATAAATAACATAAGATTTTGATTACTTCCCCCATCATTAATATTATTAATTTCTAGA
AGAATTGTAGAAAATGGAGCAGGTACAGGGTGAACAGTTTATCCCCCACTTTCATCTAAC
ATCGCTCATAGAGGATCTTCTGTTGATTTAGCAATCTTTTCATTACATTTAGCCGGAATT
TCATCAATTTTAGGAGCTATTAATTTCATTACTACAATTATTAATATACGTATTAACAAT
ATATCATTCGACCAAATACCCCTATTTGTTTGAGCTGTAGGTATTACAGCAGTTTTACTA
CTTTTATCTTTACCAGTACTGGCCGGAGCAATTACAATACTTTTAACCGAT
>focal-Euphydryas_desfontainii-GU676502
CGAATAAATAATATAAGATTTTGATTACTACCCCCCTCATTAATATTATTAATTTCTAGT
AGAATTGTAGAAAATGGAGCAGGAACAGGATGAACAATTTATCCCCCCCTTTCTTCCAAT
ATTGCCCATAGAGGATCTTCTGTTGATATAACAATTTTCTCATTACATTTAGCTGGAATT
TCATCTATTTTAGGAGCTATTAATTTTATTACAACAATTATTAACATACGTATCAATAAT
ATATCTTTTGATCAAATACCTTTATTTGTTTGAGCAGTAGGTATTACAGCCCTTCTTTTA
TTATTATCACTACCAGTATTAGCTGGAGCTATTACTATACTTCTTACTGAT
>companion-Junonia_neildi-cox1
CGAATAAATAATATAAGTTTTTGACTTCTACCCCCGTCATTAGTATTATTAATTTCTAGT
AGAATTGTAGAAAATGGAGCAGGAACAGGATGAACAGTGTACCCCCCACTTTCATCTAAT
ATTGCCCATGGAGGATCTTCAGTTGATTTAGCAATTTTCTCGCTTCACTTAGCAGGAATT
TCTTCTATTTTAGGAGCTATTAATTTTATTACAACAATTATTAATATACGTGTAAATGGT
ATATCTTTTGATCAAATACCTTTATTTGTTTGAGCAGTAGGAATTACAGCATTATTATTA
GTTCTTTCTTTACCAGTATTAGCAGGAGCTATTACTATACTTTTAACAGAC
>companion-Junonia_evarete-BOLDAAA5788
CGAATAAATAATATAAGTTTTTGACTTCTACCCCCGTCATTAGTATTATTAATTTCTAGT
AGAATTGTAGAAAATGGAGCAGGAACAGGATGAACAGTGTACCCCCCACTTTCATCTAAT
ATTGCCCATGGAGGATCTTCAGTTGATTTAGCAATTTTCTCGCTTCACTTAGCAGGAATT
TCTTCTATTTTAGGAGCTATTAATTTTATTACAACAATTATTAATATACGTGTAAATGGT
ATATCTTTTGATCAAATACCTTTATTTGTTTGAGCAGTAGGAATTACAGCATTATTATTA
GTTCTTTCATTACCAGTATTAGCAGGAGCTATTACTATACTTTTAACAGAT
>focal-Pontia_daplidice-BOLDAAB5691
CGAATAAATAATATAAGATTTTGATTACTACCCCCATCTTTAACTCTTTTAATTTCTAGC
AGAATTGTAGAAAATGGAGCAGGAACAGGATGAACAGTGTACCCCCCACTATCATCTAAT
ATTGCCCATAGAGGCTCATCTGTAGATTTAGCTATTTTTTCTTTACATTTAGCAGGTATT
TCCTCAATTTTAGGTGCAATTAATTTTATTACTACTATTATTAATATACGAATTAGAAAT
ATATCATTTGATCAAATACCCTTATTTGTATGAGCCGTAGGAATTACAGCATTACTTTTA
CTTCTATCTTTACCAGTATTAGCAGGAGCAATTACCATACTTTTAACTGAC
>focal-Thymelicus_lineola-HM901495
CGAATAAATAATATAAGATTTTGAATATTACCTCCATCTTTAATATTATTAATTTCAAGA
AGAATTGTAGAAAATGGTGCAGGAACTGGATGAACAGTATATCCACCTCTTTCTTCTAAT
ATTGCTCATCAAGGATCATCTGTTGATTTAGCAATTTTTTCTCTACATTTAGCAGGTATC
TCATCAATTTTAGGAGCTATTAATTTTATTACTACAATTATTAATATACGAGTTAAAAAT
TTATCATTTGACCAAATACCTTTATTTGTTTGATCAGTGGGAATTACGGCATTATTATTA
TTATTATCTTTACCCGTATTAGCAGGAGCAATTACTATACTTCTTACTGAT
>focal-Thymelicus_sylvestris-HM901261
CGAATAAATAATATAAGATTTTGAATATTACCCCCATCTTTAACATTATTAATTTCAAGA
AGAATTGTAGAAAATGGTGCAGGAACTGGATGAACAGTATACCCTCCTCTTTCATCAAAT
ATTGCTCATCAAGGATCATCTGTTGATTTAGCAATTTTCTCTTTACATTTAGCAGGTATT
TCTTCAATTTTAGGAGCTATTAACTTTATTACTACAATTATCAATATACGAATTAAAAAC
CTATCATTTGATCAAATACCTTTATTTGTTTGATCTGTAGGTATTACAGCATTATTATTA
TTACTTTCTTTACCTGTATTAGCAGGAGCTATTACTATACTTCTTACTGAT
>focal-Maniola_jurtina-BOLDABY5514
CGAATAAATAATATAAGTTTTTGACTACTTCCCCCTTCCTTAGTTTTATTAATTTCAAGT
AGTATTGTTGAAAATGGAGCTGGAACAGGATGAACAGTTTATCCTCCACTTTCCTCTAAT
ATTGCTCACGGTGGATCATCTGTTGATTTAGCAATTTTTTCTTTACATTTAGCTGGAATT
TCATCAATTTTAGGAGCTATTAATTTTATCACAACAATTATTAATATACGAATTAATAAT
ATATCTTATGACCAAATACCCTTATTTGTTTGAGCTGTTGGAATTACAGCCTTATTATTA
TTACTTTCATTACCAGTATTAGCAGGAGCTATTACCATACTTCTTACAGAT
>focal-Maniola_jurtina-GBLAB14513
CGAATAAATAATATAAGTTTTTGACTACTCCCCCCTTCCTTAATATTATTAATTTCAAGT
AGTATTGTTGAAAATGGAGCCGGAACAGGATGAACGGTTTACCCCCCACTTTCCTCTAAT
ATTGCTCACAGTGGGTCATCTGTTGATTTAGCAATTTTTTCCTTACATTTAGCTGGAATT
TCATCAATTTTAGGAGCTATTAATTTTATCACAACAATTATTAATATACGAATCAATAAT
ATATCTTATGATCAAATACCCTTATTTGTTTGAGCTGTTGGAATCACAGCCTTATTATTA
TTACTTTCATTACCAGTATTAGCAGGAGCTATTACAATACTTCTTACAGAT
>focal-Maniola_jurtina-BOLDAAA7786
CGAATAAATAATATAAGTTTTTGACTACTTCCCCCTTCCTTAGTTTTATTAATTTCAAGT
AGTATTGTTGAAAATGGAGCTGGAACAGGATGAACAGTTTATCCCCCACTTTCCTCTAAT
ATTGCTCACGGTGGATCATCTGTTGATTTAGCAATTTTTTCTTTACATTTAGCTGGAATT
TCATCAATTTTAGGAGCTATTAATTTTATCACAACAATTATTAATATACGAATTAATAAT
ATATCTTATGACCAAATACCCTTATTTGTTTGAGCTGTTGGAATTACAGCCTTATTATTA
TTACTTTCATTACCAGTATTAGCAGGAGCTATTACCATACTTCTTACAGAT
>companion-Aphantopus_hyperantus-BOLDAAB1940
CGAATAAATAACATAAGTTTTTGACTTCTTCCCCCCTCTTTAATTTTATTAATTTCAAGT
AGTATCGTTGAAAATGGAGCAGGAACAGGTTGAACAGTTTACCCCCCCCTTTCCTCTAAC
ATTGCCCATGGTGGATCTTCAGTTGATTTAGCAATTTTTTCTCTCCATTTAGCTGGAATT
TCTTCTATTTTAGGAGCTATTAATTTTATCACAACAATCATTAATATACGAGTTAATAAT
ATATCCTATGATCAAATACCCTTATTTGTTTGAGCTGTTGGAATTACAGCTTTATTATTA
TTACTATCATTACCAGTATTAGCAGGAGCTATTACCATACTTCTTACCGAT
>focal-Melanargia_galathea-BOLDAAA6940
CGTATAAATAATATAAGTTTTTGACTTTTACCCCCATCCTTAATACTATTAATTTCAAGA
AGTATCGTTGAAAATGGAGCTGGAACTGGATGAACAGTCTATCCCCCTCTTTCAGCTAAT
ATTGCACATGGGGGATCATCTGTTGATTTAGCAATTTTTTCTCTTCATTTAGCTGGAATT
TCATCAATTCTAGGAGCAATTAATTTTATTACAACAATTATTAATATACGTATTAATAAT
ATATCTTATGATCAAATACCTTTATTTGTTTGAGCAGTTGGAATTACAGCTTTATTATTA
TTACTTTCTCTTCCTGTATTAGCAGGAGCTATTACAATACTTTTAACAGAC
>focal-Bostrycapulus_aculeatus-BOLDAAD4394
CGACTAAATAATATAAGTTTCTGGCTTTTACCGCCAGCTTTACTATTATTACTATCTTCA
GCTGCTGTAGAAAGTGGAGTTGGAACCGGTTGAACAGTTTATCCTCCTTTATCAGGAAAT
TTAGCCCATGCAGGAGGCTCTGTAGACTTAGCAATTTTCTCTCTACATCTTGCTGGTGTC
TCTTCAATTTTAGGAGCTGTTAATTTTATTACAACCGTAATTAATATACGCTGAAATGGT
GTTCAATTTGAGCGTCTTCCTCTTTTTGTTTGATCCGTTAAAATTACCGCCATTCTACTT
CTCTTATCATTACCTGTGTTAGCAGGAGCCATTACGATACTTTTAACTGAT
>companion-Grania_maricola-BOLDAAT9903
CGATTAAATAATATAAGATTTTGATTACTACCTCCGTCTCTCATTCTTCTTGTTTCATCC
GCAGCTGTTGAAAAAGGAGCAGGAACAGGTTGAACTGTATATCCACCTCTAGCAAGGAAT
TTAGCACATGCAGGTCCTTCAGTAGATTTAGCAATCTTTTCACTTCATCTCGCAGGTGCT
TCCTCTATTTTAGGTGCAGTAAACTTTATTACTACAGTAATTAATATGCGTTGACAAGGA
ATCTCTCTAGAACGAATCCCCTTATTTGTATGAGCTGTAGCTATTACAGTTGTTCTATTA
CTTTTATCTCTTCCAGTTCTTGCTGGAGCCATTACTATATTATTAACCGAT
>companion-Grania_maricola-BOLDACI1531
CGATTAAATAATATAAGATTTTGATTACTACCTCCGTCTCTCATTCTTCTTGTTTCATCC
GCAGCTGTTGAAAAAGGAGCAGGAACAGGTTGAACTGTATATCCACCTCTAGCAAGGAAT
TTAGCACATGCAGGTCCTTCAGTAGATTTAGCAATCTTTTCACTTCATCTCGCAGGTGCT
TCCTCTATTTTAGGTGCAGTAAACTTTATTACTACAGTAATTAATATGCGTTGACAAGGA
ATCTCTCTAGAACGAATCCCCTTATTTGTATGAGCTGTAGCTATTACAGTTGTTCTATTA
CTTTTATCTCTTCCAGTTCTTGCTGGAGCCATTACTATATTATTAACCGAT
>companion-Amynthas_longisiphonus-BOLDACQ3464
CGACTAAATAATATAAGATTCTGACTACTACCCCCATCGCTAATTCTACTAGTTTCTTCA
GCAGCCGTAGAAAGGGGGGCAGGAACAGGGTGAACAGTATACCCGCCCCTAGCAAGAAAT
ATTGCCCATGCGGGGCCATCAGTAGACCTTGCAATTTTCTCTCTACACTTAGCAGGAGCC
TCCTCAATTCTAGGAGCCATTAACTTTATTACAACGGTGGTAAATATACGCTGGTCCGGA
CTACGACTAGAACGAATACCATTATTTGTATGAGCAGTAGTAATTACAGCGGTACTACTA
CTACTATCTCTGCCAGTGTTAGCAGGGGCCATTACTATACTACTTACTGAT
>companion-Unio_douglasiae-cox1
CGGTTAAATAATTTAAGATTTTGGTTACTTGTTCCTGCTTTGTTTTTATTATTAAGGTCG
TCTTTAGTGGAGAGTGGTGTTGGTACCGGTTGGACGGTGTATCCTCCTTTATCGGGTAAT
GTTGCTCACTCTGGAGCTTCTGTAGATTTGGCCATCTTTTCACTCCATCTTGCAGGTGCT
TCTTCTATTTTGGGTGCTATTAATTTTATTTCTACTGTCGGAAATATACGATCCCCTGGT
TTAGTTGCTGAGCGAATTCCGTTGTTTGTGTGAGCAGTTACAGTAACTGCTGTTTTGTTG
GTTGCTGCTTTGCCAGTTTTGGCTGGTGCTATTACAATGTTGCTTACTGAT
>companion-Oecophylla_smaragdina-BOLDAAA5845
CGTATAAATAATATAAGATTTTGATTATTACCTCCATCAATTTTTTTACTAATTTTAAGA
AATTTTATTGATAATGGTAGAGGAACAGGATGAACAGTTTATCCTCCTTTAGCATCTAAT
ATTTTTCACAGAGGATCTTCTGTTGATTTAACAATTTTTTCACTTCATATTGCAGGAATT
TCATCAATTATAGGAGCAATTAATTTTATTTCTACTATTTTAAATATACATCATAAAAAT
TTTTCAATTGATAAAATTCCTTTACTTGTATGATCTATTTTAATTACAGCAATTTTATTA
TTATTATCATTACCTGTATTAGCAGGAGCAATTACTATATTACTTACAGAT
>companion-Oecophylla_smaragdina-BOLDAAA5846
CGTATAAATAATATAAGATTTTGATTATTACCTCCATCAATTTTTTTACTAATTTTAAGA
AATTTTATTGATAATGGTAGAGGAACAGGATGAACAGTTTATCCTCCTTTAGCATCTAAT
ATTTTTCACAGAGGATCTTCTGTTGATTTAACAATTTTTTCACTTCATATTGCAGGAATT
TCATCAATTATAGGAGCAATTAATTTTATTTCTACTATTTTAAATATACATCATAAAAAT
TTTTCAATTGATAAAATTCCTTTACTTGTATGATCTATTTTAATTACAGCAATTTTATTA
TTATTATCATTACCTGTATTAGCAGGAGCAATTACTATATTACTTACAGAT
>companion-Oecophylla_smaragdina-BOLDAAA5847
CGTATAAATAATATAAGATTTTGATTATTACCTCCATCAATTTTTTTACTAATTTTAAGA
AATTTTATTGATAATGGTAGAGGAACAGGATGAACAGTTTATCCTCCTTTAGCATCTAAT
ATTTTTCACAGAGGATCTTCTGTTGATTTAACAATTTTTTCACTTCATATTGCAGGAATT
TCATCAATTATAGGAGCAATTAATTTTATTTCTACTATTTTAAATATACATCATAAAAAT
TTTTCAATTGATAAAATTCCTTTACTTGTATGATCTATTTTAATTACAGCAATTTTATTA
TTATTATCATTACCTGTATTAGCAGGAGCAATTACTATATTACTTACAGAT
>companion-Oecophylla_smaragdina-BOLDAAA5849
CGTATAAATAATATAAGATTTTGATTATTACCTCCATCAATTTTTTTACTAATTTTAAGA
AATTTTATTGATAATGGTAGAGGAACAGGATGAACAGTTTATCCTCCTTTAGCATCTAAT
ATTTTTCACAGAGGATCTTCTGTTGATTTAACAATTTTTTCACTTCATATTGCAGGAATT
TCATCAATTATAGGAGCAATTAATTTTATTTCTACTATTTTAAATATACATCATAAAAAT
TTTTCAATTGATAAAATTCCTTTACTTGTATGATCTATTTTAATTACAGCAATTTTATTA
TTATTATCATTACCTGTATTAGCAGGAGCAATTACTATATTACTTACAGAT
>companion-Oecophylla_smaragdina-BOLDAAA5850
CGTATAAATAATATAAGATTTTGATTATTACCTCCATCAATTTTTTTACTAATTTTAAGA
AATTTTATTGATAATGGTAGAGGAACAGGATGAACAGTTTATCCTCCTTTAGCATCTAAT
ATTTTTCACAGAGGATCTTCTGTTGATTTAACAATTTTTTCACTTCATATTGCAGGAATT
TCATCAATTATAGGAGCAATTAATTTTATTTCTACTATTTTAAATATACATCATAAAAAT
TTTTCAATTGATAAAATTCCTTTACTTGTATGATCTATTTTAATTACAGCAATTTTATTA
TTATTATCATTACCTGTATTAGCAGGAGCAATTACTATATTACTTACAGAT
>companion-Oecophylla_smaragdina-BOLDAAA5851
CGTATAAATAATATAAGATTTTGATTATTACCTCCATCAATTTTTTTACTAATTTTAAGA
AATTTTATTGATAATGGTAGAGGAACAGGATGAACAGTTTATCCTCCTTTAGCATCTAAT
ATTTTTCACAGAGGATCTTCTGTTGATTTAACAATTTTTTCACTTCATATTGCAGGAATT
TCATCAATTATAGGAGCAATTAATTTTATTTCTACTATTTTAAATATACATCATAAAAAT
TTTTCAATTGATAAAATTCCTTTACTTGTATGATCTATTTTAATTACAGCAATTTTATTA
TTATTATCATTACCTGTATTAGCAGGAGCAATTACTATATTACTTACAGAT
>companion-Oecophylla_smaragdina-BOLDAAA5853
CGTATAAATAATATAAGATTTTGATTATTACCTCCATCAATTTTTTTACTAATTTTAAGA
AATTTTATTGATAATGGTAGAGGAACAGGATGAACAGTTTATCCTCCTTTAGCATCTAAT
ATTTTTCACAGAGGATCTTCTGTTGATTTAACAATTTTTTCACTTCATATTGCAGGAATT
TCATCAATTATAGGAGCAATTAATTTTATTTCTACTATTTTAAATATACATCATAAAAAT
TTTTCAATTGATAAAATTCCTTTACTTGTATGATCTATTTTAATTACAGCAATTTTATTA
TTATTATCATTACCTGTATTAGCAGGAGCAATTACTATATTACTTACAGAT
>companion-Oecophylla_smaragdina-BOLDABY4172
CGTATAAATAATATAAGATTTTGATTATTACCTCCATCAATTTTTTTACTAATTTTAAGA
AATTTTATTGATAATGGTAGAGGAACAGGATGAACAGTTTATCCTCCTTTAGCATCTAAT
ATTTTTCACAGAGGATCTTCTGTTGATTTAACAATTTTTTCACTTCATATTGCAGGAATT
TCATCAATTATAGGAGCAATTAATTTTATTTCTACTATTTTAAATATACATCATAAAAAT
TTTTCAATTGATAAAATTCCTTTACTTGTATGATCTATTTTAATTACAGCAATTTTATTA
TTATTATCATTACCTGTATTAGCAGGAGCAATTACTATATTACTTACAGAT
>focal-Lasius_flavus-BOLDAAE1554
CGAATAAATAATATAAGATTTTGACTTTTACCCCCTTCAATTTCACTTCTCCTTTTAAGA
AATTTTATTAATGATGGAGTTGGAACAGGATGAACTATTTACCCCCCACTAGCTTCAAAT
ATTTTTCATAATGGCTCTTCAGTTGATTTAACTATTTTTTCTCTTCACATTGCTGGAATA
TCTTCTATCTTAGGAGCTATTAATTTTATTTCAACTATTATAAACATACATCATAAAAAT
TTCTCTATCGATAAAGTTCCTTTACTTGTATGATCAATTTTAATTACTGCAATTTTATTA
CTTTTATCTCTTCCTGTTCTAGCCGGTGCTATTACTATACTTTTAACGGAT
>focal-Lasius_flavus-BOLDABY6333
CGAATAAATAATATAAGATTTTGACTTTTACCCCCTTCAATTTCACTTCTCCTTTTAAGA
AATTTTATTAATGATGGAGTTGGAACAGGATGAACTATTTACCCCCCACTAGCTTCAAAT
ATTTTTCATAATGGCTCTTCAGTTGATTTAACTATTTTTTCTCTTCACATTGCTGGAATA
TCTTCTATCTTAGGAGCTATTAATTTTATTTCAACTATTATAAACATACATCATAAAAAT
TTCTCTATCGATAAAGTTCCTTTACTTGTATGATCAATTTTAATTACTGCAATTTTATTA
CTTTTATCTCTTCCTGTTCTAGCCGGTGCTATTACTATACTTTTAACGGAT
>focal-Formica_fusca-GMGRD319713
CGTATAAATAATATAAGATTTTGACTCTTACCTCCTTCAATTACTCTTTTACTTTTAAGA
AATTTTATTAATGATGGCACAGGTACAGGATGAACTATCTATCCTCCTTTAGCTTCAAAT
ATTTTTCATAACGGTCCTTCTGTAGACTTAACAATTTTTTCTCTACATATTGCAGGTATA
TCCTCAATTTTAGGTGCAATTAATTTTATTTCAACAATTCTTAATATACATCATAAAAAT
TTTTCTATTGATAAAATTCCTTTACTCGTATGATCAATTTTAATTACAGCTATCTTACTT
CTATTATCCTTACCTGTTTTAGCTGGAGCTATTACTATACTATTAACT!GA
>companion-Proformica_jacoti-BOLDACH6631
CGAATAAATAATATAAGGTTTTGATTATTACCCCCATCACTTACCCTTCTTCTACTAAGA
AATTTTATTAATGATGGAACAGGAACAGGATGAACTGTTTATCCTCCTTTAGCTTCTAAT
ATTTTCCATAATGGAGCCTCAGTTGACCTTACTATTTTCTCTCTTCATATTGCTGGAATA
TCTTCAATTTTAGGAGCTATTAATTTTATTTCTACAATTTTAAATATACATCATAATAAT
TTATCAATTGATAAAATTCCCCTATTTGTTTGATCAATTTTTATTACAACAATTCTTCTC
CTTCTTTCTCTTCCTGTATTAGCAGGAGCTATTACTATATTATTAACTGAT
>companion-Proformica_mongolica-BOLDACI0875
CGAATAAATAATATAAGATTTTGATTATTACCTCCATCACTTACCCTTCTTCTACTAAGA
AATTTTATTAATGATGGAACAGGAACAGGATGGACTGTCTACCCTCCTTTAGCTTCTAAT
ATTTTCCATAATGGAGCTTCAGTTGACCTTACTATTTTCTCTCTTCATATTGCTGGAATA
TCTTCAATTTTAGGAGCTATTAATTTTATTTCTACAATTTTAAATATACATCATAATAAT
TTATCAATTGATAAAATTCCTCTTCTTGTTTGATCAATTTTAATTACAGCAATTCTTCTC
CTTCTTTCTCTTCCTGTATTAGCAGGAGCTATTACTATATTATTGACTGAC
>companion-Polyrhachis_sokolova-cox1
CGTTTAAATAATATAAGATTTTGACTCCTTCCTCCTTCTATTTCCCTTCTAATTTTAAGA
AACTTTATTAATGAAGGATCTGGAACTGGTTGAACAGTTTATCCTCCTTTAGCTTCAAAT
ATTTTTCATAGTGGCCCATCAGTAGATTTAACAATCTTTTCTCTTCATATTGCTGGTATA
TCATCCATTTTAGGTGCAATTAACTTTATTTCTACTATTTTAAACATACATAATATTAAT
ATAACTCTAGAAAAAATTCCTTTATTAGTTTGATCAATTTTTATCACTGCTATTCTTCTT
CTATTATCTCTTCCAGTTTTAGCAGGAGCAATCACTATACTTCTCACTGAC
>companion-Stagnicola_palustris-BOLDACR4436
CGTATAAATAATATAAGTTTCTGGTTACTACCCCCTTCTTTTGTTCTACTTTTATGCTCT
AGAATAGTAGAGGGCGGAGTAGGTACAGGTTGAACAGTATACCCACCCTTAAGCGGACCT
ATTGCTCACGGAGGCTCATCTGTAGATTTGGCTATTTTTTCATTACATTTAGCAGGTCTT
TCTAGAATTTTAGGAGCAATTAATTTTATTACTACTATTTTTAATATACGTTCACCAGGA
ATCACTATAGAACGAATAAGATTATTTGTATGATCTGTTTTAGTTACAGCTTTTTTGCTT
TTATTATCTTTACCTGTTTTAGCAGGAGCTATTACAATACTATTAACAGAT
>focal-Physa_acuta-BOLDAAZ1627
CGAATAAATAATATAAGATTTTGACTTTTACCCCCTTCATTTATCTTATTATTATGTAGG
TCAATAGTTGAAGGTGGAGTTGGAACTGGGTGAACTGTTTATCCCCCTCTATCAGGACCT
GTAGCTCACTCTGGTTCATCAGTAGATCTAGCTATTTTCTCATTACACTTAGCTGGGTTA
TCATCTATTTTAGGTGCTATTAATTTTATTACTACAATTTTTAATATACGTTCTCCTGGT
ATTACACTGGAACGAATAAGCTTATTTGTTTGATCAGTGTTAATTACTGCATTTTTATTA
TTATTGTCATTGCCTGTTTTAGCGGGGGCTATTACTATACTATTAACTGAT
>focal-Physa_acuta-BOLDAAB6436
CGGATAAATAATATAAGATTTTGACTTTTACCACCTTCATTTATCTTATTATTATGTAGG
TCTATAGTTGAGGGTGGAGTTGGAACCGGGTGAACTGTTTACCCCCCTCTATCAGGACCT
GTAGCTCACTCTGGTTCATCAGTAGATCTTGCTATTTTCTCATTACACTTAGCTGGGTTA
TCATCTATTCTAGGTGCTATTAATTTTATTACTACCATTTTTAATATACGTTCTCCCGGT
ATTACTCTGGAACGAATAAGCTTATTTGTTTGATCAGTGTTAATTACTGCATTTTTATTA
TTATTGTCATTGCCTGTTTTAGCAGGGGCTATTACTATACTATTAACTGAT
>focal-Physa_acuta-BOLDAAB6435
CGGATAAATAATATAAGATTTTGACTTTTACCACCTTCATTTATCTTATTATTATGTAGG
TCTATAGTTGAGGGTGGAGTTGGAACCGGGTGAACTGTTTACCCCCCTCTATCAGGACCT
GTAGCTCACTCTGGTTCATCAGTAGATCTTGCTATTTTCTCATTACACTTAGCTGGGTTA
TCATCTATTCTAGGTGCTATTAATTTTATTACTACCATTTTTAATATACGTTCTCCCGGT
ATTACTCTGGAACGAATAAGCTTATTTGTTTGATCAGTGTTAATTACTGCATTTTTATTA
TTATTGTCATTGCCTGTTTTAGCAGGGGCTATTACTATACTATTAACTGAT
>focal-Physa_acuta-BOLDAAB6433
CGGATAAATAATATAAGATTTTGACTTTTACCACCTTCATTTATCTTATTATTATGTAGG
TCTATAGTTGAGGGTGGAGTTGGAACCGGGTGAACTGTTTACCCCCCTCTATCAGGACCT
GTAGCTCACTCTGGTTCATCAGTAGATCTTGCTATTTTCTCATTACACTTAGCTGGGTTA
TCATCTATTCTAGGTGCTATTAATTTTATTACTACCATTTTTAATATACGTTCTCCCGGT
ATTACTCTGGAACGAATAAGCTTATTTGTTTGATCAGTGTTAATTACTGCATTTTTATTA
TTATTGTCATTGCCTGTTTTAGCAGGGGCTATTACTATACTATTAACTGAT
>focal-Physa_acuta-BOLDAAB6434
CGGATAAATAATATAAGATTTTGACTTTTACCACCTTCATTTATCTTATTATTATGTAGG
TCTATAGTTGAGGGTGGAGTTGGAACCGGGTGAACTGTTTACCCCCCTCTATCAGGACCT
GTAGCTCACTCTGGTTCATCAGTAGATCTTGCTATTTTCTCATTACACTTAGCTGGGTTA
TCATCTATTCTAGGTGCTATTAATTTTATTACTACCATTTTTAATATACGTTCTCCCGGT
ATTACTCTGGAACGAATAAGCTTATTTGTTTGATCAGTGTTAATTACTGCATTTTTATTA
TTATTGTCATTGCCTGTTTTAGCAGGGGCTATTACTATACTATTAACTGAT
>focal-Physa_gyrina-BOLDABY6201
CGGATAAATAATATAAGATTTTGACTTTTACCCCCTTCTTTTATTTTATTATTATGTAGA
TCTATAGTTGAGGGTGGAGTTGGAACTGGATGAACTGTTTATCCTCCTCTATCGGGCCCT
GTAGCACACTCAGGTTCATCGGTAGATCTTGCTATTTTTTCTTTACACTTAGCCGGATTA
TCATCTATTTTAGGTGCTATTAATTTTATCACTACTATTTTTAACATACGTTCTCCTGGT
ATTACATTGGAACGAATAAGCTTATTTGTTTGATCAGTGTTAATTACTGCATTTTTATTA
TTATTGTCATTGCCTGTTTTAGCAGGGGCTATTACTATACTATTAACCGAT
>focal-Physa_gyrina-BOLDACA7323
CGGATAAATAATATAAGATTTTGACTTTTACCCCCTTCTTTTATTTTATTATTATGTAGA
TCTATAGTTGAGGGTGGAGTTGGAACTGGATGAACTGTTTATCCTCCTCTATCGGGCCCT
GTAGCACACTCTGGTTCATCGGTAGATCTTGCTATTTTTTCTTTACACTTAGCCGGATTA
TCATCTATTTTAGGTGCTATTAATTTTATCACTACTATTTTTAACATACGTTCTCCTGGT
ATTACATTGGAACGAATAAGCTTATTTGTTTGATCAGTGTTAATTACTGCATTTTTATTA
TTATTGTCATTGCCTGTTTTAGCGGGGGCTATTACTATACTATTAACCGAT
>focal-Galba_cubensis-BOLDAAJ2755
CGAATAAATAATATAAGATTTTGATTACTACCACCGTCTTTTATTCTTCTTTTATGTTCA
AGAATAGTTGAAGGTGGTGTTGGTACGGGATGAACAGTTTATCCTCCTTTAAGTGGCCCG
ATTGCTCATGGAGGGTCATCAGTTGATCTTGCTATTTTTTCATTACATTTAGCTGGTCTT
TCGAGAATTTTAGGTGCTATTAATTTTATTACTACTATTTTTAATATACGTTCTCCTGGA
ATTACTTTGGAACGAATGAGATTATTTGTATGGTCTGTTCTAGTTACTGCTTTCTTATTA
CTTTTATCGTTACCTGTATTAGCTGGAGCGATTACTATACTTTTAACAGAT
>focal-Carcinus_aestuarii-BOLDAAO8698
CGTATAAATAATATAAGATTCTGACTACTTCCTCCATCTTTAACTTTACTTCTAATAAGA
GGAATGGTAGAAAGGGGAGTTGGGACCGGGTGAACAGTCTATCCTCCCCTAGCCGGAGCT
ATTGCCCATGCCGGTGCTTCAGTTGACTTAGGGATTTTTTCTTTACATCTCGCTGGAGTT
TCTTCTATTTTAGGAGCTGTAAATTTCATAACAACTATTATTAATATACGTTCTTTTGGC
ATGACAATAGATCAAATACCTTTATTCGTGTGAGCTGTTTTTATTACTGCAATCCTTTTA
TTATTATCATTGCCTGTCTTAGCCGGGGCCATTACGATACTTTTAACTGAC
>companion-Striostrea_prismatica-BOLDACV6571
CGTGTAAATGCATTTAGATTTTGAGTTCTTCCAATTTCCTTGTACTTTCTAGCTGTTTCG
GGATTTGTGGAGAGAGGGGTTGGTACAGGTTGAACTATCTACCCACCTTTATCAACATTT
TCCTATCAT---GGAATGTGTGTAGATTTGGCAATTTTAAGATTGCACTTAGCTGGTCTT
AGTTCAATTTTCAGGTCTATTAACTTTTTGGTGACACTGAGAAATATGCGAACG------
TTGGATGGGCATTTGTTGGTCTTATTTCCGTGATCTATTAAAATCACTTCATTTTTGCTA
ATGACAACACTTCCTGTTCTGGCTGGTGGTCTAACAATACTTTTAACAGAT
>focal-Hippotragus_niger-JN632648
CGAATAAACAATATAAGCTTTTGACTGCTTCCCCCTTCCTTTCTGTTACTCCTAGCATCC
TCTATGGTTGAAGCAGGAGCAGGAACAGGCTGAACCGTATACCCCCCTCTAGCAGGCAAC
CTAGCCCATGCAGGAGCCTCAGTGGATCTCACCATTTTCTCTCTACACCTAGCAGGTGTT
TCCTCAATTCTAGGGGCCATCAACTTTATTACAACAATTATTAACATAAAACCCCCTGCA
ATAACACAATATCAAACACCCTTATTCGTGTGATCCGTATTAATTACTGCCGTATTACTA
CTCCTATCACTCCCTGTACTAGCAGCCGGCATTACAATACTACTAACGGAC
>focal-Nanger_dama-cox1
CGAATAAACAATATAAGCTTCTGACTCCTCCCTCCCTCTTTTTTACTACTTTTAGCATCT
TCTATAGTTGAAGCAGGAGCAGGAACAGGCTGAACCGTGTACCCTCCCCTAGCAGGCAAC
CTAGCCCACGCAGGCGCCTCAGTAGATTTAACCATTTTCTCTCTTCACCTAGCAGGTGTC
TCCTCAATCTTAGGCGCCATCAACTTTATTACAACAATCATTAATATAAAACCCCCTGCA
ATATCACAATACCAAACCCCTTTATTCGTATGATCTGTTCTAATTACTGCCGTACTTCTA
CTCCTTTCACTTCCTGTACTAGCTGCCGGTATTACAATACTTCTAACAGAC
>focal-Boselaphus_tragocamelus-NC_020614
CGAATAAATAATATAAGCTTCTGACTCCTCCCACCTTCCTTTTTACTGCTTCTAGCATCA
TCTATAGTCGAAGCCGGAGCGGGAACAGGTTGAACTGTGTATCCTCCCCTAGCAGGTAAT
CTAGCCCATGCAGGAGCCTCAGTAGACTTAACTATTTTTTCTCTCCATCTAGCAGGTGTC
TCCTCAATTTTAGGGGCCATCAATTTCATTACAACAATTATCAACATAAAACCCCCTGCA
ATATCACAATACCAAACACCCTTATTCGTGTGATCTGTAATGATTACTGCCGTCCTACTA
CTCCTTTCACTCCCCGTACTAGCAGCCGGTATTACAATACTACTAACAGAT
>focal-Vicugna_vicugna-BOLDAAE5605
CGTATGAACAACATGAGCTTCTGGCTGCTACCCCCCTCATTCCTACTACTTCTAGCATCA
TCCATAGTTGAAGCCGGGGCAGGCACTGGTTGAACTGTTTACCCTCCCCTAGCCGGAAAC
TTGGCTCATGCAGGTGCTTCTGTTGATCTAACTATTTTCTCTTTACACCTAGCAGGAGTG
TCTTCAATCCTAGGGGCCATTAATTTCATTACTACTATTATTAACATAAAACCACCCGCC
ATATCCCAATATCAAACTCCCTTATTTGTCTGATCCGTCTTAATCACCGCTGTCCTCTTA
CTGCTTTCCCTGCCAGTACTAGCAGCCGGTATTACTATACTACTGACAGAT
>focal-Lepus_timidus-BOLDAAJ1379
CGAATAAACAATATAAGCTTTTGACTCCTCCCACCATCTTTCCTTCTTTTATTAGCCTCA
TCTATAGTTGAAGCTGGTGCAGGGACTGGTTGAACTGTCTATCCACCACTGGCTGGCAAC
TTAGCTCATGCAGGGGCCTCAGTTGACCTTACTATCTTTTCCCTACACTTAGCCGGAGTT
TCATCTATTTTAGGGGCTATTAATTTTATTACTACTATTATTAACATAAAACCTCCCGCT
ATATCTCAGTACCAAACACCCCTATTTGTATGATCCGTTCTCATTACAGCTGTGCTTCTA
CTTCTCTCCTTACCAGTTTTAGCTGCCGGCATTACAATACTTTTAACAGAC
>focal-Phrynops_hilarii-BOLDAAY1119
CGAATAAACAACATAAGCTTCTGACTGCTCCCACCATCACTACTCCTCCTTCTAGCCTCA
TCAGGAATCGAAGCTGGGGCAGGAACAGGGTGAACCGTATACCCACCCCTAGCTGGAAAT
ATAGCACATGCCGGTGCCTCTGTGGACTTGACCATCTTTTCACTTCATCTAGCCGGAGCA
TCATCAATCTTAGGCGCTATCAACTTCATCACTACAGCAATTAACATAAAAACCCCATCC
ATGTCCCAATACCAAACTCCACTCTTCGTATGATCAGTGCTCATTACAGCCGTATTATTA
CTACTATCCCTACCAGTACTTGCTGCAGGAATCACTATACTCCTAACAGAC
>focal-Crocodylus_niloticus-BOLDAAC4127
CGCATAAACAACATAAGCTTCTGATTGCTACCCCCATCATTTACCCTACTTCTCTTTTCC
GCCTTTATTGAAACTGGGGCTGGCACCGGATGAACAGTCTACCCGCCGCTAGCTGGAAAC
CTAGCCCACGCCGGACCATCAGTAGACCTCACTATTTTCTCCCTTCACCTTGCTGGGGTG
TCATCCATCCTTGGAGCAATTAACTTTATCACCACGGCTATCAACATAAAACCACCAGCA
ATGTCACAACAACAAACGCCCCTTTTTGTGTGATCTGTTCTGGTTACAGCTGTCCTCCTA
CTGCTCTCACTACCCGTCCTAGCTGCAGGAATTACTATACTACTAACTGAT
>focal-Cyanistes_caeruleus-BOLDAAB5834
CGAATAAACAACATGAGCTTCTGACTCCTACCCCCATCCTTCCTCCTACTACTTGCCTCA
TCTACAGTTGAAGCAGGAGCAGGAACAGGATGAACAGTCTACCCTCCCCTAGCCGGTAAT
CTAGCCCACGCCGGAGCATCAGTAGATCTAGCCATCTTCTCCCTTCACTTGGCAGGTATC
TCCTCAATCCTAGGGGCAATTAACTTCATCACAACCGCAATCAACATAAAACCCCCTGCC
CTCTCGCAATACCAAACACCCCTATTCGTCTGATCCGTACTAATCACTGCAGTCCTCCTC
CTCCTATCTCTTCCAGTACTCGCCGCAGGCATCACCATGCTTCTCACCGAC
>companion-Phoenicopterus_ruber-BOLDAAE6691
CGCATAAACAACATAAGCTTCTGACTACTACCCCCATCCTTCTTACTCCTCCTGGCCTCC
TCCACAGTAGAAGCTGGAGCAGGCACAGGATGAACTGTGTACCCACCACTAGCTGGCAAC
ATAGCCCATGCCGGAGCCTCAGTAGACCTGGCTATCTTCTCCCTTCACCTAGCAGGTGTA
TCATCTATTCTCGGAGCAATCAACTTTATCACTACTGCTATCAACATAAAACCACCTGCC
CTCTCACAATACCAAACCCCCCTATTCGTATGATCTGTCCTCATCACCGCTGTCCTATTG
CTACTCTCACTTCCAGTCCTTGCCGCCGGCATTACCATACTACTAACAGAC
>companion-Phoenicopterus_ruber-BOLDAAE6692
CGCATAAACAACATAAGCTTCTGACTACTACCCCCATCCTTCTTACTCCTCCTGGCCTCC
TCCACAGTAGAAGCTGGAGCAGGCACAGGATGAACTGTGTACCCACCACTAGCTGGCAAC
ATAGCCCATGCCGGAGCCTCAGTAGACCTGGCTATCTTCTCCCTTCACCTAGCAGGTGTA
TCATCTATTCTCGGAGCAATCAACTTTATCACTACTGCTATCAACATAAAACCACCTGCC
CTCTCACAATACCAAACCCCCCTATTCGTATGATCTGTCCTCATCACCGCTGTCCTATTG
CTACTCTCACTTCCAGTCCTTGCCGCCGGCATTACCATACTACTAACAGAC
>focal-Aptenodytes_forsteri-BOLDAAF5441
CGTATGAACAACATAAGCTTCTGACTGCTACCCCCCTCTTTCCTACTCCTACTAGCCTCC
TCCACAGTAGAAGCAGGAGCCGGTACAGGATGAACCGTATACCCACCGCTAGCAGGCAAC
CTAGCCCACGCCGGCCCATCAGTAGACCTTGCCATCTTCTCCCTTCACCTAGCAGGAGTC
TCCTCCATCCTAGGGGCAATCAACTTCATCACTACCGCTATCAACATAAAACCCCCGGCT
CTTTCACAATACCAAACCCCCCTATTCGTATGGTCCGTTCTCATCACAGCTGTTCTCCTT
CTACTCTCACTCCCCGTACTCGCTGCCGGCATCACCATACTACTAACAGAC
>focal-Aptenodytes_patagonicus-BOLDAAE0612
CGCATGAACAATATAAGCTTCTGACTACTGCCCCCTTCTTTCCTACTCCTACTAGCCTCC
TCCACAGTAGAAGCAGGAGCCGGCACAGGATGAACCGTATACCCGCCACTAGCAGGCAAC
CTAGCCCACGCCGGCCCATCAGTAGACCTTGCCATCTTCTCCCTTCACCTAGCAGGAGTC
TCCTCCATCCTAGGGGCAATTAACTTCATCACCACCGCTATCAACATAAAACCCCCAGCC
CTTTCACAATACCAAACCCCCCTATTCGTATGATCCGTTCTCATCACAGCTGTTCTCCTC
CTACTCTCACTCCCCGTACTCGCTGCCGGCATCACCATACTACTAACAGAC
>focal-Cervus_nippon-NC_007179
CGAATAAACAATATAAGCTTTTGACTCCTCCCTCCTTCTTTCTTACTACTTTTAGCATCA
TCTATAGTTGAAGCTGGCGCAGGAACAGGCTGAACCGTATATCCCCCTCTAGCTGGCAAC
TTAGCTCACGCAGGGGCTTCAGTAGACCTGACTATTTTTTCTTTACACTTGGCAGGTGTC
TCCTCAATTCTAGGGGCCATTAACTTTATTACAACAATTATCAATATAAAACCCCCTGCC
ATATCACAATATCAAACCCCTCTATTTGTGTGATCCGTATTAGTCACTGCTGTACTACTA
CTTCTCTCACTCCCTGTACTAGCAGCCGGAATTACAATACTATTAACAGAC
>focal-Alcyonium_acaule-BOLDACH5734
AGATTAAACAATATTAGTTTCTGGTTATTACCCCCTTCTCTAATACTATTAGTTGGTTCT
ATGTTTGTGGAACAAGGGGCAGGTACAGGTTGGACCGTTTATCCTCCATTAGCAAGCATA
CAAGCCCACTCAGGGGGAGCAGTGGATATGGCTATATTTAGTCTACATCTAGCTGGTATA
TCTTCTATTTTAAGTTCTATCAACTTTATAACTACTATAATTAACATGAGGGTTCCTGGC
ATGAGTATGCATAGATTACCTCTATTCGTATGGTCTGTATTAATTACAACAATATTGTTA
TTATTATCTTTACCAGTGTTAGCTGGTGCAATTACAATGTTATTGACAGAT
>focal-Addax_nasomaculatus-NC_020674
CGAATAAACAATATAAGCTTTTGACTGCTTCCTCCTTCTTTTCTACTACTCCTGGCATCT
TCTATAGTTGAAGCTGGAGCTGGAACAGGTTGGACCGTGTATCCCCCTCTAGCGGGCAAT
CTAGCCCATGCAGGAGCCTCAGTGGATCTCACCATTTTCTCTTTACACTTAGCAGGTGTT
TCCTCAATTCTAGGAGCCATTAATTTTATCACAACAATCATTAACATAAAACCCCCTGCA
ATAACACAATATCAAACTCCCTTGTTTGTATGATCTGTACTAATTACTGCTGTCTTACTT
CTCCTTTCACTCCCTGTATTAGCAGCCGGCATTACAATACTATTAACAGAT
>companion-Eudorcas_rufifrons-BOLDACD2161
CGAATAAACAATATAAGCTTCTGACTCCTCCCTCCCTCTTTTCTATTGCTCCTAGCATCC
TCTATAGTTGAAGCAGGAGCAGGAACGGGTTGAACCGTATACCCTCCCCTAGCAGGCAAC
CTAGCTCATGCAGGTGCCTCAGTAGACCTGACCATTTTCTCTCTTCACCTAGCAGGTGTT
TCTTCAATTCTAGGCGCCATTAACTTTATTACAACAATTATTAATATAAAACCCCCTGCA
ATATCACAATATCAAACTCCTTTATTCGTGTGATCTGTTCTAATTACCGCCGTACTTCTA
CTCCTCTCACTTCCCGTACTAGCTGCCGGTATTACAATACTTCTAACAGAC
>focal-Cervus_nippon-BOLDACB3627
CGAATAAATAATATAAGCTTTTGACTCCTCCCTCCTTCTTTCTTACTACTTTTAGCATCA
TCTATAGTTGAAGCTGGCGCAGGAACAGGCTGAACTGTATATCCCCCTCTAGCTGGCAAC
TTAGCTCACGCAGGGGCTTCAGTAGACCTGACCATTTTTTCTTTACACTTAGCAGGTGTC
TCCTCAATTCTAGGGGCCATTAACTTTATTACAACAATTATCAATATAAAACCCCCTGCC
ATATCACAATATCAAACCCCTTTATTCGTGTGATCCGTATTAGTCACTGCTGTACTACTA
CTTCTCTCACTCCCTGTACTAGCAGCCGGAATTACAATACTATTAACAGAC
>focal-Cervus_nippon-BOLDACE4778
CGAATAAATAATATAAGCTTTTGACTCCTCCCTCCTTCTTTCTTACTACTTTTAGCATCA
TCTATAGTTGAAGCTGGCGCAGGAACAGGCTGAACTGTATATCCCCCTCTAGCTGGCAAC
TTAGCTCACGCAGGGGCTTCAGTAGACCTGACCATTTTTTCTTTACACTTAGCAGGTGTC
TCCTCAATTCTAGGGGCCATTAACTTTATTACAACAATTATCAATATAAAACCCCCTGCC
ATATCACAATATCAAACCCCTTTATTCGTGTGATCCGTATTAGTCACTGCTGTACTACTA
CTTCTCTCACTCCCTGTACTAGCAGCCGGAATTACAATACTATTAACAGAC
>focal-Cervus_nippon-BOLDACE6621
CGAATAAATAATATAAGCTTTTGACTCCTCCCTCCTTCTTTCTTACTACTTTTAGCATCA
TCTATAGTTGAAGCTGGCGCAGGAACAGGCTGAACTGTATATCCCCCTCTAGCTGGCAAC
TTAGCTCACGCAGGGGCTTCAGTAGACCTGACCATTTTTTCTTTACACTTAGCAGGTGTC
TCCTCAATTCTAGGGGCCATTAACTTTATTACAACAATTATCAATATAAAACCCCCTGCC
ATATCACAATATCAAACCCCTTTATTCGTGTGATCCGTATTAGTCACTGCTGTACTACTA
CTTCTCTCACTCCCTGTACTAGCAGCCGGAATTACAATACTATTAACAGAC
>focal-Cervus_nippon-BOLDACF0123
CGAATAAATAATATAAGCTTTTGACTCCTCCCTCCTTCTTTCTTACTACTTTTAGCATCA
TCTATAGTTGAAGCTGGCGCAGGAACAGGCTGAACTGTATATCCCCCTCTAGCTGGCAAC
TTAGCTCACGCAGGGGCTTCAGTAGACCTGACCATTTTTTCTTTACACTTAGCAGGTGTC
TCCTCAATTCTAGGGGCCATTAACTTTATTACAACAATTATCAATATAAAACCCCCTGCC
ATATCACAATATCAAACCCCTTTATTCGTGTGATCCGTATTAGTCACTGCTGTACTACTA
CTTCTCTCACTCCCTGTACTAGCAGCCGGAATTACAATACTATTAACAGAC
>focal-Cervus_nippon-BOLDACQ1663
CGAATAAATAATATAAGCTTTTGACTCCTCCCTCCTTCTTTCTTACTACTTTTAGCATCA
TCTATAGTTGAAGCTGGCGCAGGAACAGGCTGAACTGTATATCCCCCTCTAGCTGGCAAC
TTAGCTCACGCAGGGGCTTCAGTAGACCTGACCATTTTTTCTTTACACTTAGCAGGTGTC
TCCTCAATTCTAGGGGCCATTAACTTTATTACAACAATTATCAATATAAAACCCCCTGCC
ATATCACAATATCAAACCCCTTTATTCGTGTGATCCGTATTAGTCACTGCTGTACTACTA
CTTCTCTCACTCCCTGTACTAGCAGCCGGAATTACAATACTATTAACAGAC
>companion-Rucervus_eldii-BOLDACB0624
CGAATAAACAATATAAGCTTTTGACTCCTCCCTCCCTCTTTCTTACTACTTTTAGCATCA
TCTATAGTTGAAGCTGGCGCAGGGACAGGCTGAACTGTGTACCCCCCTCTAGCTGGTAAT
TTAGCTCACGCAGGGGCTTCAGTAGACTTGACCATTTTTTCTTTACACCTGGCAGGCGTC
TCTTCAATTCTAGGAGCAATTAACTTTATTACAACAATTATCAATATAAAACCTCCTGCC
ATATCACAATATCAAACCCCCCTATTTGTGTGATCCGTACTAGTCACTGCTGTACTTCTA
CTCCTCTCACTCCCTGTACTAGCAGCCGGAATTACAATACTACTAACAGAC
>focal-Armadillidium_vulgare-BOLDAAE6611
CGGATAAATAATATAAGATTTTGACTTTTACCCCCTTCTTTAACTTTATTGCTTAGAAGG
GGATTGTTAGAAAGAGGAGTAGGAACAGGGTGGACAGTGTATCCTCCGCTAGCGTCGAGA
ATTGCTCACAGAGGTGCATCTGTAGATTTAGGTATTTTTTCTCTCCACCTTGCTGGAGCT
TCTTCTATTTTAGGGGCTGTAAATTTTATTACTACTATAATTAATATACGAGCAGCTGGA
ATCAGAATAGACCGTGTTCCTTTATTTATTTGATCAGTAATAGTAACGGCTGTGCTTTTG
CTTTTATCATTACCTGTACTAGCAGGAGCTATTACTATATTATTAACTGAT
>companion-Junonia_evarete-BOLDAAA5787
CGAATAAATAATATAAGTTTTTGATTATTACCCCCATCATTAGTATTATTAATTTCTAGT
AGAATTGTAGAAAATGGAGCAGGAACAGGATGAACAGTGTACCCCCCACTTTCATCTAAT
ATTGCTCATAGAGGATCTTCAGTTGATTTAGCAATTTTCTCCCTTCATTTAGCAGGAATT
TCTTCAATTTTAGGAGCTATTAATTTTATTACAACAATTATTAATATACGAGTAAATGGA
ATATCTTTTGATCAAATACCTTTATTTGTTTGAGCAGTAGGAATTACAGCATTATTATTA
GTCCTCTCTTTACCAGTATTAGCAGGAGCTATTACTATACTTTTAACAGAT
>focal-Crematogaster_scutellaris-BOLDAAN1120
CGAATAAATAACATAAGATTTTGACTACTACCTCCTTCTATCCTCCTCCTTCTTTTAAGA
AGATTCCTTGGCACAGGGGTTGGGACAGGATGAACAATTTACCCTCCTTTAGCTTCAAAT
ATTTTCCACAGAGGTCCTTCTATTGACTTATCAATTTTTTCTCTCCATATTGCTGGTATA
TCCTCAATTTTAGGAGCAATTAATTTTATCGCCACAATTTTAAACATACATCATAAATCT
TTCTCGCTCGATAAAATTTCTCTTTTAACTTGATCAATCCTTATTACTGCAATCTTACTC
CTTCTTTCTCTCCCTGTCTTAGCCGGAGCTATTACTATATTACTAACTGAC
>focal-Pheidole_pallidula-cox1
CGTATAAATAATATAAGATTTTGACTCTTGCCCCCCTCTATTACTCTCCTTTTATTAGGA
AGATTTATTAACTCAGGGGCCGGTACTGGGTGAACAGTTTACCCCCCATTAGCCTCCAAT
ATTTTCCACAGAGGAGCTTCTATCGATCTATCCATCTTTTCCCTTCACATCGCAGGTATA
TCCTCCATCCTAGGAGCTATCAATTTTATTTCTACGATTATTAATATACATCATAAAAGT
TTCTCCATAGACAAAATTCCATTATTAGTCTGATCAATCCTTATCACTGCAATTTTACTT
CTTCTTTCCCTCCCAGTCCTTGCAGGAGCCATTACTATACTTCTCACGGAC
>focal-Caenorhabditis_brenneri-EU652745.1
CGTTTAAATAATTTAAGATTTTGATTATTACCAACATCTATATTGTTAATTTTAGATGCT
TGTTTTGTAGATATGGGTTGTGGTACTAGATGAACTGTTTATCCTCCTTTGAGAACT---
ATAGGTCATCCTGGTAGAAGTGTTGATTTGGCTATTTTTAGTTTACATGCAGCAGGTTTA
AGATCTATTTTAGGTGGTATTAATTTTATGTGTACTACTAAAAATTTACGTAGAAGTTCT
ATCTCTCTTGAACATATAAGATTATTTGTTTGAACTGTATTTGTAACTGTATTCTTATTA
GTTTTATCTTTACCTGTATTAGCTGGTGCTATTACTATGTTATTAACTGAT
>companion-Phasmarhabditis_hermaphrodita-BOLDAAY2257
CGTTTAAATAATTTAAGTTTTTGATTATTACCTACTTCTATGTTTTTAATCTTGGATTCT
AGTTTTGTAGATATAGGTTGTGGTACAAGATGAACAGTTTACCCACCATTAAGTACC---
CTTGGTCATCCGGGTAGAAGTGTTGATTTAGCTATTTTTAGTTTACATTGTGCCGGTTTA
AGGTCTATTTTGGGTGGTATTAATTTTATATGTACAACGAAAAATTTACGTAGTAGTTCT
ATTTCTTTAGAACATATAAGTTTATTTGTTTGGACTGTTTTTGTTACCGTGTTTTTATTA
GTTTTATCACTTCCTGTTTTAGCAGGTGCTATTACTATATTATTAACTGAT
>focal-Mytilus_californianus-BOLDADA8563
CGTATAAATAATTTGAGATATTGGCTGTCGCCAAATGCACTATATTTATTGATGATATCT
TTTAGAACAGATAAAGGAGTAGGGGCAGGATGGACTGTTTATCCACCTCTATCTGTATAC
CCTTATCACAGAGGGCCTAGGATAGATGTTCTTATTGTGTCTTTACACTTAGCAGGACTT
AGCTCTCTAGTGGGGGCAATTAATTTTGCCAGCACAATTAAAAATATACCAGTATTAGAA
ATAAAAGGGGAACAGGCGGAGCTCTATGTGTTAAGAATTAGGGTTACTGCAGTTCTTTTA
ATTATCTCAATTCAAGTGTTAGGAGGGGGTATCACAATAATTCTGTTTGAT
>focal-Mytilus_californianus-BOLDADA8116
CGTATAAATAATTTGAGATATTGGCTGTCGCCAAATGCACTATATTTATTGATGATATCT
TTTAGAACAGATAAAGGAGTAGGGGCAGGATGGACTGTTTATCCACCTCTATCTGTATAC
CCTTATCACAGAGGGCCTAGGATAGATGTTCTTATTGTGTCTTTACACTTAGCAGGACTT
AGCTCTCTAGTGGGGGCAATTAATTTTGCCAGCACAATTAAAAATATACCAGTATTAGAA
ATAAAAGGGGAACAGGCGGAGCTCTATGTGTTAAGAATTAGGGTTACTGCAGTTCTTTTA
ATTATCTCAATTCAAGTGTTAGGAGGGGGTATCACAATAATTCTGTTTGAT
>focal-Mytilus_californianus-BOLDACS6729
CGTATAAATAATTTGAGATATTGGCTGTCGCCAAATGCACTATATTTATTGATGATATCT
TTTAGAACAGATAAAGGAGTAGGGGCAGGATGGACTGTTTATCCACCTCTATCTGTATAC
CCTTATCACAGAGGGCCTAGGATAGATGTTCTTATTGTGTCTTTACACTTAGCAGGACTT
AGCTCTCTAGTGGGGGCAATTAATTTTGCCAGCACAATTAAAAATATACCAGTATTAGAA
ATAAAAGGGGAACAGGCGGAGCTCTATGTGTTAAGAATTAGGGTTACTGCAGTTCTTTTA
ATTATCTCAATTCAAGTGTTAGGAGGGGGTATCACAATAATTCTGTTTGAT
>focal-Mytilus_californianus-BOLDACS6050
CGTATAAATAATTTGAGATATTGGCTGTCGCCAAATGCACTATATTTATTGATGATATCT
TTTAGAACAGATAAAGGAGTAGGGGCAGGATGGACTGTTTATCCACCTCTATCTGTATAC
CCTTATCACAGAGGGCCTAGGATAGATGTTCTTATTGTGTCTTTACACTTAGCAGGACTT
AGCTCTCTAGTGGGGGCAATTAATTTTGCCAGCACAATTAAAAATATACCAGTATTAGAA
ATAAAAGGGGAACAGGCGGAGCTCTATGTGTTAAGAATTAGGGTTACTGCAGTTCTTTTA
ATTATCTCAATTCAAGTGTTAGGAGGGGGTATCACAATAATTCTGTTTGAT
>focal-Mytilus_californianus-BOLDACS5871
CGTATAAATAATTTGAGATATTGGCTGTCGCCAAATGCACTATATTTATTGATGATATCT
TTTAGAACAGATAAAGGAGTAGGGGCAGGATGGACTGTTTATCCACCTCTATCTGTATAC
CCTTATCACAGAGGGCCTAGGATAGATGTTCTTATTGTGTCTTTACACTTAGCAGGACTT
AGCTCTCTAGTGGGGGCAATTAATTTTGCCAGCACAATTAAAAATATACCAGTATTAGAA
ATAAAAGGGGAACAGGCGGAGCTCTATGTGTTAAGAATTAGGGTTACTGCAGTTCTTTTA
ATTATCTCAATTCAAGTGTTAGGAGGGGGTATCACAATAATTCTGTTTGAT
>focal-Mytilus_californianus-BOLDACS5870
CGTATAAATAATTTGAGATATTGGCTGTCGCCAAATGCACTATATTTATTGATGATATCT
TTTAGAACAGATAAAGGAGTAGGGGCAGGATGGACTGTTTATCCACCTCTATCTGTATAC
CCTTATCACAGAGGGCCTAGGATAGATGTTCTTATTGTGTCTTTACACTTAGCAGGACTT
AGCTCTCTAGTGGGGGCAATTAATTTTGCCAGCACAATTAAAAATATACCAGTATTAGAA
ATAAAAGGGGAACAGGCGGAGCTCTATGTGTTAAGAATTAGGGTTACTGCAGTTCTTTTA
ATTATCTCAATTCAAGTGTTAGGAGGGGGTATCACAATAATTCTGTTTGAT
>focal-Mytilus_californianus-BOLDACS5869
CGTATAAATAATTTGAGATATTGGCTGTCGCCAAATGCACTATATTTATTGATGATATCT
TTTAGAACAGATAAAGGAGTAGGGGCAGGATGGACTGTTTATCCACCTCTATCTGTATAC
CCTTATCACAGAGGGCCTAGGATAGATGTTCTTATTGTGTCTTTACACTTAGCAGGACTT
AGCTCTCTAGTGGGGGCAATTAATTTTGCCAGCACAATTAAAAATATACCAGTATTAGAA
ATAAAAGGGGAACAGGCGGAGCTCTATGTGTTAAGAATTAGGGTTACTGCAGTTCTTTTA
ATTATCTCAATTCAAGTGTTAGGAGGGGGTATCACAATAATTCTGTTTGAT
>focal-Mytilus_californianus-BOLDACS3465
CGTATAAATAATTTGAGATATTGGCTGTCGCCAAATGCACTATATTTATTGATGATATCT
TTTAGAACAGATAAAGGAGTAGGGGCAGGATGGACTGTTTATCCACCTCTATCTGTATAC
CCTTATCACAGAGGGCCTAGGATAGATGTTCTTATTGTGTCTTTACACTTAGCAGGACTT
AGCTCTCTAGTGGGGGCAATTAATTTTGCCAGCACAATTAAAAATATACCAGTATTAGAA
ATAAAAGGGGAACAGGCGGAGCTCTATGTGTTAAGAATTAGGGTTACTGCAGTTCTTTTA
ATTATCTCAATTCAAGTGTTAGGAGGGGGTATCACAATAATTCTGTTTGAT
>focal-Mytilus_californianus-BOLDACS3464
CGTATAAATAATTTGAGATATTGGCTGTCGCCAAATGCACTATATTTATTGATGATATCT
TTTAGAACAGATAAAGGAGTAGGGGCAGGATGGACTGTTTATCCACCTCTATCTGTATAC
CCTTATCACAGAGGGCCTAGGATAGATGTTCTTATTGTGTCTTTACACTTAGCAGGACTT
AGCTCTCTAGTGGGGGCAATTAATTTTGCCAGCACAATTAAAAATATACCAGTATTAGAA
ATAAAAGGGGAACAGGCGGAGCTCTATGTGTTAAGAATTAGGGTTACTGCAGTTCTTTTA
ATTATCTCAATTCAAGTGTTAGGAGGGGGTATCACAATAATTCTGTTTGAT
>focal-Mytilus_californianus-BOLDACQ4493
CGTATAAATAATTTGAGATATTGGCTGTCGCCAAATGCACTATATTTATTGATGATATCT
TTTAGAACAGATAAAGGAGTAGGGGCAGGATGGACTGTTTATCCACCTCTATCTGTATAC
CCTTATCACAGAGGGCCTAGGATAGATGTTCTTATTGTGTCTTTACACTTAGCAGGACTT
AGCTCTCTAGTGGGGGCAATTAATTTTGCCAGCACAATTAAAAATATACCAGTATTAGAA
ATAAAAGGGGAACAGGCGGAGCTCTATGTGTTAAGAATTAGGGTTACTGCAGTTCTTTTA
ATTATCTCAATTCAAGTGTTAGGAGGGGGTATCACAATAATTCTGTTTGAT
>focal-Mytilus_californianus-BOLDACQ2081
CGTATAAATAATTTGAGATATTGGCTGTCGCCAAATGCACTATATTTATTGATGATATCT
TTTAGAACAGATAAAGGAGTAGGGGCAGGATGGACTGTTTATCCACCTCTATCTGTATAC
CCTTATCACAGAGGGCCTAGGATAGATGTTCTTATTGTGTCTTTACACTTAGCAGGACTT
AGCTCTCTAGTGGGGGCAATTAATTTTGCCAGCACAATTAAAAATATACCAGTATTAGAA
ATAAAAGGGGAACAGGCGGAGCTCTATGTGTTAAGAATTAGGGTTACTGCAGTTCTTTTA
ATTATCTCAATTCAAGTGTTAGGAGGGGGTATCACAATAATTCTGTTTGAT
>focal-Mytilus_californianus-BOLDAAH3891
CGTATAAATAATTTGAGATATTGGCTGTCGCCAAATGCACTATATTTATTGATGATATCT
TTTAGAACAGATAAAGGAGTAGGGGCAGGATGGACTGTTTATCCACCTCTATCTGTATAC
CCTTATCACAGAGGGCCTAGGATAGATGTTCTTATTGTGTCTTTACACTTAGCAGGACTT
AGCTCTCTAGTGGGGGCAATTAATTTTGCCAGCACAATTAAAAATATACCAGTATTAGAA
ATAAAAGGGGAACAGGCGGAGCTCTATGTGTTAAGAATTAGGGTTACTGCAGTTCTTTTA
ATTATCTCAATTCAAGTGTTAGGAGGGGGTATCACAATAATTCTGTTTGAT
>focal-Mytilus_edulis-BOLDACI0247
CGGATAAATAATTTGAGTTATTGGTTATCTCCTAATGCGCTATATTTACTTATATTATCT
TTTAGAACGGATAAAGGGGTAGGTGCTGGATGGACTATTTACCCGCCATTGTCTGTATAC
CCTTATCATAGCGGGCCGAGGATAGATGTTCTTATTGTGTCCTTGCATTTAGCTGGGTTA
AGTTCTTTGGTGGGTGCTATTAATTTTGCTAGTACCAACAAAAACATACCAGTTTTAGAG
ATAAAAGGAGAACGAGCTGAGCTTTATGTCCTAAGGATTAGAGTTACTGCCGTATTGCTA
ATTATTTCTATTCCGGTTTTAGGAGGGGGTATCACAATAATTCTGTTTGAT
>focal-Mytilus_edulis-BOLDACI0159
CGGATAAATAATTTGAGTTATTGGTTATCTCCTAATGCGCTATATTTACTTATATTATCT
TTTAGAACGGATAAAGGGGTAGGTGCTGGATGGACTATTTACCCGCCATTGTCTGTATAC
CCTTATCATAGCGGGCCGAGGATAGATGTTCTTATTGTGTCCTTGCATTTAGCTGGGTTA
AGTTCTTTGGTGGGTGCTATTAATTTTGCTAGTACCAACAAAAACATACCAGTTTTAGAG
ATAAAAGGAGAACGAGCTGAGCTTTATGTCCTAAGGATTAGAGTTACTGCCGTATTGCTA
ATTATTTCTATTCCGGTTTTAGGAGGGGGTATCACAATAATTCTGTTTGAT
>focal-Mytilus_edulis-BOLDACH7844
CGGATAAATAATTTGAGTTATTGGTTATCTCCTAATGCGCTATATTTACTTATATTATCT
TTTAGAACGGATAAAGGGGTAGGTGCTGGATGGACTATTTACCCGCCATTGTCTGTATAC
CCTTATCATAGCGGGCCGAGGATAGATGTTCTTATTGTGTCCTTGCATTTAGCTGGGTTA
AGTTCTTTGGTGGGTGCTATTAATTTTGCTAGTACCAACAAAAACATACCAGTTTTAGAG
ATAAAAGGAGAACGAGCTGAGCTTTATGTCCTAAGGATTAGAGTTACTGCCGTATTGCTA
ATTATTTCTATTCCGGTTTTAGGAGGGGGTATCACAATAATTCTGTTTGAT
>focal-Mytilus_edulis-BOLDACH5419
CGGATAAATAATTTGAGTTATTGGTTATCTCCTAATGCGCTATATTTACTTATATTATCT
TTTAGAACGGATAAAGGGGTAGGTGCTGGATGGACTATTTACCCGCCATTGTCTGTATAC
CCTTATCATAGCGGGCCGAGGATAGATGTTCTTATTGTGTCCTTGCATTTAGCTGGGTTA
AGTTCTTTGGTGGGTGCTATTAATTTTGCTAGTACCAACAAAAACATACCAGTTTTAGAG
ATAAAAGGAGAACGAGCTGAGCTTTATGTCCTAAGGATTAGAGTTACTGCCGTATTGCTA
ATTATTTCTATTCCGGTTTTAGGAGGGGGTATCACAATAATTCTGTTTGAT
>focal-Mytilus_edulis-BOLDAAA4735
CGGATAAATAATTTGAGTTATTGGTTATCTCCTAATGCGCTATATTTACTTATATTATCT
TTTAGAACGGATAAAGGGGTAGGTGCTGGATGGACTATTTACCCGCCATTGTCTGTATAC
CCTTATCATAGCGGGCCGAGGATAGATGTTCTTATTGTGTCCTTGCATTTAGCTGGGTTA
AGTTCTTTGGTGGGTGCTATTAATTTTGCTAGTACCAACAAAAACATACCAGTTTTAGAG
ATAAAAGGAGAACGAGCTGAGCTTTATGTCCTAAGGATTAGAGTTACTGCCGTATTGCTA
ATTATTTCTATTCCGGTTTTAGGAGGGGGTATCACAATAATTCTGTTTGAT
>focal-Mytilus_edulis-BOLDAAA2185
CGGATAAATAATTTGAGTTATTGGTTATCTCCTAATGCGCTATATTTACTTATATTATCT
TTTAGAACGGATAAAGGGGTAGGTGCTGGATGGACTATTTACCCGCCATTGTCTGTATAC
CCTTATCATAGCGGGCCGAGGATAGATGTTCTTATTGTGTCCTTGCATTTAGCTGGGTTA
AGTTCTTTGGTGGGTGCTATTAATTTTGCTAGTACCAACAAAAACATACCAGTTTTAGAG
ATAAAAGGAGAACGAGCTGAGCTTTATGTCCTAAGGATTAGAGTTACTGCCGTATTGCTA
ATTATTTCTATTCCGGTTTTAGGAGGGGGTATCACAATAATTCTGTTTGAT
>focal-Mytilus_galloprovincialis-BOLDABZ6873
CGGATAAATAATTTGAGTTATTGGTTATCTCCTAATGCGCTATATTTACTTATATTATCT
TTTAGAACGGATAAAGGGGTAGGTGCTGGATGGACTATTTACCCGCCATTGTCTGTATAC
CCTTATCATAGCGGGCCGAGGATAGATGTTCTTATTGTGTCCTTGCATTTAGCTGGGTTA
AGTTCTTTGGTGGGTGCTATTAATTTTGCTAGTACCAACAAAAACATACCAGTTTTAGAG
ATAAAAGGAGAACGAGCTGAGCTTTATGTCCTAAGGATTAGAGTTACTGCCGTATTGCTA
ATTATTTCTATTCCGGTTTTAGGAGGGGGCATCACAATAATTCTGTTTGAC
>focal-Mytilus_galloprovincialis-GQ480293
CGGATAAATAATTTGAGTTATTGGTTATCTCCTAATGCGCTGTACTTACTTATATTATCT
TTTAGAACGGATAAAGGAGTAGGCGCTGGATGGACTATTTACCCGCCACTGTCTGTATAT
CCTTATCATAGCGGGCCGAGGATAGATGTTCTTATTGTGTCTTTGCATTTAGCTGGGTTA
AGTTCTTTGGTGGGTGCTATTAATTTTGCTAGTACCAACAAAAACATACCAGTTTTAGAG
ATAAAAGGAGAACGAGCTGAGCTTTATGTCCTAAGGATTAGAGTTACTGCCGTATTGCTA
ATTATTTCTATTCCGGTTTTAGGAGGGGGTATTACAATAATTCTGTTTGAT
>focal-Mytilus_galloprovincialis-BOLDAAA2186
CGGATAAATAATCTGAGTTATTGGTTATCTCCTAATGCGCTATATTTACTTATACTATCC
TTTAGAACGGATAAAGGAGTGGGTGCTGGATGGACTATTTACCCGCCATTGTCTGTATAT
CCTTACCATAGGGGGCCGAGGATAGATGTTCTTATTGTGTCCTTGCATTTAGCTGGGTTA
AGTTCTTTGGTGGGTGCTATTAATTTTGCTAGTACCAACAAAAACATACCAGTTCTAGAG
ATGAAAGGAGAACGAGCTGAGCTTTACGTCCTAAGGATCAGAGTTACTGCCGTATTGTTA
ATTATTTCTATCCCGGTCTTAGGAGGGGGTATTACAATAATTTTGTTTGAT
>focal-Mytilus_galloprovincialis-BOLDAAA4734
CGGATAAATAATCTGAGTTATTGGTTATCTCCTAATGCGCTATATTTACTTATACTATCC
TTTAGAACGGATAAAGGAGTGGGTGCTGGATGGACTATTTACCCGCCATTGTCTGTATAT
CCTTACCATAGGGGGCCGAGGATAGATGTTCTTATTGTGTCCTTGCATTTAGCTGGGTTA
AGTTCTTTGGTGGGTGCTATTAATTTTGCTAGTACCAACAAAAACATACCAGTTCTAGAG
ATGAAAGGAGAACGAGCTGAGCTTTACGTCCTAAGGATCAGAGTTACTGCCGTATTGTTA
ATTATTTCTATCCCGGTCTTAGGAGGGGGTATTACAATAATTTTGTTTGAT
>focal-Mytilus_galloprovincialis-BOLDACQ1812
CGGATAAATAATCTGAGTTATTGGTTATCTCCTAATGCGCTATATTTACTTATACTATCC
TTTAGAACGGATAAAGGAGTGGGTGCTGGATGGACTATTTACCCGCCATTGTCTGTATAT
CCTTACCATAGGGGGCCGAGGATAGATGTTCTTATTGTGTCCTTGCATTTAGCTGGGTTA
AGTTCTTTGGTGGGTGCTATTAATTTTGCTAGTACCAACAAAAACATACCAGTTCTAGAG
ATGAAAGGAGAACGAGCTGAGCTTTACGTCCTAAGGATCAGAGTTACTGCCGTATTGTTA
ATTATTTCTATCCCGGTCTTAGGAGGGGGTATTACAATAATTTTGTTTGAT
>focal-Mytilus_galloprovincialis-BOLDACQ1813
CGGATAAATAATCTGAGTTATTGGTTATCTCCTAATGCGCTATATTTACTTATACTATCC
TTTAGAACGGATAAAGGAGTGGGTGCTGGATGGACTATTTACCCGCCATTGTCTGTATAT
CCTTACCATAGGGGGCCGAGGATAGATGTTCTTATTGTGTCCTTGCATTTAGCTGGGTTA
AGTTCTTTGGTGGGTGCTATTAATTTTGCTAGTACCAACAAAAACATACCAGTTCTAGAG
ATGAAAGGAGAACGAGCTGAGCTTTACGTCCTAAGGATCAGAGTTACTGCCGTATTGTTA
ATTATTTCTATCCCGGTCTTAGGAGGGGGTATTACAATAATTTTGTTTGAT
>focal-Mytilus_galloprovincialis-BOLDACQ2166
CGGATAAATAATCTGAGTTATTGGTTATCTCCTAATGCGCTATATTTACTTATACTATCC
TTTAGAACGGATAAAGGAGTGGGTGCTGGATGGACTATTTACCCGCCATTGTCTGTATAT
CCTTACCATAGGGGGCCGAGGATAGATGTTCTTATTGTGTCCTTGCATTTAGCTGGGTTA
AGTTCTTTGGTGGGTGCTATTAATTTTGCTAGTACCAACAAAAACATACCAGTTCTAGAG
ATGAAAGGAGAACGAGCTGAGCTTTACGTCCTAAGGATCAGAGTTACTGCCGTATTGTTA
ATTATTTCTATCCCGGTCTTAGGAGGGGGTATTACAATAATTTTGTTTGAT
>focal-Mytilus_galloprovincialis-BOLDACQ2572
CGGATAAATAATCTGAGTTATTGGTTATCTCCTAATGCGCTATATTTACTTATACTATCC
TTTAGAACGGATAAAGGAGTGGGTGCTGGATGGACTATTTACCCGCCATTGTCTGTATAT
CCTTACCATAGGGGGCCGAGGATAGATGTTCTTATTGTGTCCTTGCATTTAGCTGGGTTA
AGTTCTTTGGTGGGTGCTATTAATTTTGCTAGTACCAACAAAAACATACCAGTTCTAGAG
ATGAAAGGAGAACGAGCTGAGCTTTACGTCCTAAGGATCAGAGTTACTGCCGTATTGTTA
ATTATTTCTATCCCGGTCTTAGGAGGGGGTATTACAATAATTTTGTTTGAT
>focal-Mytilus_galloprovincialis-BOLDACQ4249
CGGATAAATAATCTGAGTTATTGGTTATCTCCTAATGCGCTATATTTACTTATACTATCC
TTTAGAACGGATAAAGGAGTGGGTGCTGGATGGACTATTTACCCGCCATTGTCTGTATAT
CCTTACCATAGGGGGCCGAGGATAGATGTTCTTATTGTGTCCTTGCATTTAGCTGGGTTA
AGTTCTTTGGTGGGTGCTATTAATTTTGCTAGTACCAACAAAAACATACCAGTTCTAGAG
ATGAAAGGAGAACGAGCTGAGCTTTACGTCCTAAGGATCAGAGTTACTGCCGTATTGTTA
ATTATTTCTATCCCGGTCTTAGGAGGGGGTATTACAATAATTTTGTTTGAT
>focal-Mytilus_galloprovincialis-BOLDACQ5534
CGGATAAATAATCTGAGTTATTGGTTATCTCCTAATGCGCTATATTTACTTATACTATCC
TTTAGAACGGATAAAGGAGTGGGTGCTGGATGGACTATTTACCCGCCATTGTCTGTATAT
CCTTACCATAGGGGGCCGAGGATAGATGTTCTTATTGTGTCCTTGCATTTAGCTGGGTTA
AGTTCTTTGGTGGGTGCTATTAATTTTGCTAGTACCAACAAAAACATACCAGTTCTAGAG
ATGAAAGGAGAACGAGCTGAGCTTTACGTCCTAAGGATCAGAGTTACTGCCGTATTGTTA
ATTATTTCTATCCCGGTCTTAGGAGGGGGTATTACAATAATTTTGTTTGAT
>focal-Mytilus_galloprovincialis-BOLDACQ5535
CGGATAAATAATCTGAGTTATTGGTTATCTCCTAATGCGCTATATTTACTTATACTATCC
TTTAGAACGGATAAAGGAGTGGGTGCTGGATGGACTATTTACCCGCCATTGTCTGTATAT
CCTTACCATAGGGGGCCGAGGATAGATGTTCTTATTGTGTCCTTGCATTTAGCTGGGTTA
AGTTCTTTGGTGGGTGCTATTAATTTTGCTAGTACCAACAAAAACATACCAGTTCTAGAG
ATGAAAGGAGAACGAGCTGAGCTTTACGTCCTAAGGATCAGAGTTACTGCCGTATTGTTA
ATTATTTCTATCCCGGTCTTAGGAGGGGGTATTACAATAATTTTGTTTGAT
>focal-Mytilus_galloprovincialis-BOLDACQ5536
CGGATAAATAATCTGAGTTATTGGTTATCTCCTAATGCGCTATATTTACTTATACTATCC
TTTAGAACGGATAAAGGAGTGGGTGCTGGATGGACTATTTACCCGCCATTGTCTGTATAT
CCTTACCATAGGGGGCCGAGGATAGATGTTCTTATTGTGTCCTTGCATTTAGCTGGGTTA
AGTTCTTTGGTGGGTGCTATTAATTTTGCTAGTACCAACAAAAACATACCAGTTCTAGAG
ATGAAAGGAGAACGAGCTGAGCTTTACGTCCTAAGGATCAGAGTTACTGCCGTATTGTTA
ATTATTTCTATCCCGGTCTTAGGAGGGGGTATTACAATAATTTTGTTTGAT
>focal-Mytilus_galloprovincialis-BOLDACQ5903
CGGATAAATAATCTGAGTTATTGGTTATCTCCTAATGCGCTATATTTACTTATACTATCC
TTTAGAACGGATAAAGGAGTGGGTGCTGGATGGACTATTTACCCGCCATTGTCTGTATAT
CCTTACCATAGGGGGCCGAGGATAGATGTTCTTATTGTGTCCTTGCATTTAGCTGGGTTA
AGTTCTTTGGTGGGTGCTATTAATTTTGCTAGTACCAACAAAAACATACCAGTTCTAGAG
ATGAAAGGAGAACGAGCTGAGCTTTACGTCCTAAGGATCAGAGTTACTGCCGTATTGTTA
ATTATTTCTATCCCGGTCTTAGGAGGGGGTATTACAATAATTTTGTTTGAT
>focal-Mytilus_galloprovincialis-BOLDACQ5904
CGGATAAATAATCTGAGTTATTGGTTATCTCCTAATGCGCTATATTTACTTATACTATCC
TTTAGAACGGATAAAGGAGTGGGTGCTGGATGGACTATTTACCCGCCATTGTCTGTATAT
CCTTACCATAGGGGGCCGAGGATAGATGTTCTTATTGTGTCCTTGCATTTAGCTGGGTTA
AGTTCTTTGGTGGGTGCTATTAATTTTGCTAGTACCAACAAAAACATACCAGTTCTAGAG
ATGAAAGGAGAACGAGCTGAGCTTTACGTCCTAAGGATCAGAGTTACTGCCGTATTGTTA
ATTATTTCTATCCCGGTCTTAGGAGGGGGTATTACAATAATTTTGTTTGAT
>focal-Mytilus_galloprovincialis-BOLDADA0213
CGGATAAATAATCTGAGTTATTGGTTATCTCCTAATGCGCTATATTTACTTATACTATCC
TTTAGAACGGATAAAGGAGTGGGTGCTGGATGGACTATTTACCCGCCATTGTCTGTATAT
CCTTACCATAGGGGGCCGAGGATAGATGTTCTTATTGTGTCCTTGCATTTAGCTGGGTTA
AGTTCTTTGGTGGGTGCTATTAATTTTGCTAGTACCAACAAAAACATACCAGTTCTAGAG
ATGAAAGGAGAACGAGCTGAGCTTTACGTCCTAAGGATCAGAGTTACTGCCGTATTGTTA
ATTATTTCTATCCCGGTCTTAGGAGGGGGTATTACAATAATTTTGTTTGAT
>focal-Mytilus_galloprovincialis-BOLDAAA4735
CGGATAAATAATCTGAGTTATTGGTTATCTCCTAATGCGCTATATTTACTTATACTATCC
TTTAGAACGGATAAAGGAGTGGGTGCTGGATGGACTATTTACCCGCCATTGTCTGTATAT
CCTTACCATAGGGGGCCGAGGATAGATGTTCTTATTGTGTCCTTGCATTTAGCTGGGTTA
AGTTCTTTGGTGGGTGCTATTAATTTTGCTAGTACCAACAAAAACATACCAGTTCTAGAG
ATGAAAGGAGAACGAGCTGAGCTTTACGTCCTAAGGATCAGAGTTACTGCCGTATTGTTA
ATTATTTCTATCCCGGTCTTAGGAGGGGGTATTACAATAATTTTGTTTGAT
>focal-Mytilus_galloprovincialis-BOLDABZ6872
CGGATAAATAATCTGAGTTATTGGTTATCTCCTAATGCGCTATATTTACTTATACTATCC
TTTAGAACGGATAAAGGAGTGGGTGCTGGATGGACTATTTACCCGCCATTGTCTGTATAT
CCTTACCATAGGGGGCCGAGGATAGATGTTCTTATTGTGTCCTTGCATTTAGCTGGGTTA
AGTTCTTTGGTGGGTGCTATTAATTTTGCTAGTACCAACAAAAACATACCAGTTCTAGAG
ATGAAAGGAGAACGAGCTGAGCTTTACGTCCTAAGGATCAGAGTTACTGCCGTATTGTTA
ATTATTTCTATCCCGGTCTTAGGAGGGGGTATTACAATAATTTTGTTTGAT
>focal-Mytilus_galloprovincialis-BOLDACB8298
CGGATAAATAATCTGAGTTATTGGTTATCTCCTAATGCGCTATATTTACTTATACTATCC
TTTAGAACGGATAAAGGAGTGGGTGCTGGATGGACTATTTACCCGCCATTGTCTGTATAT
CCTTACCATAGGGGGCCGAGGATAGATGTTCTTATTGTGTCCTTGCATTTAGCTGGGTTA
AGTTCTTTGGTGGGTGCTATTAATTTTGCTAGTACCAACAAAAACATACCAGTTCTAGAG
ATGAAAGGAGAACGAGCTGAGCTTTACGTCCTAAGGATCAGAGTTACTGCCGTATTGTTA
ATTATTTCTATCCCGGTCTTAGGAGGGGGTATTACAATAATTTTGTTTGAT
>focal-Mytilus_galloprovincialis-BOLDACB8299
CGGATAAATAATCTGAGTTATTGGTTATCTCCTAATGCGCTATATTTACTTATACTATCC
TTTAGAACGGATAAAGGAGTGGGTGCTGGATGGACTATTTACCCGCCATTGTCTGTATAT
CCTTACCATAGGGGGCCGAGGATAGATGTTCTTATTGTGTCCTTGCATTTAGCTGGGTTA
AGTTCTTTGGTGGGTGCTATTAATTTTGCTAGTACCAACAAAAACATACCAGTTCTAGAG
ATGAAAGGAGAACGAGCTGAGCTTTACGTCCTAAGGATCAGAGTTACTGCCGTATTGTTA
ATTATTTCTATCCCGGTCTTAGGAGGGGGTATTACAATAATTTTGTTTGAT
>focal-Mytilus_galloprovincialis-BOLDAAB1503
CGGATAAATAATCTGAGTTATTGGTTATCTCCTAATGCGCTATATTTACTTATACTATCC
TTTAGAACGGATAAAGGAGTGGGTGCTGGATGGACTATTTACCCGCCATTGTCTGTATAT
CCTTACCATAGCGGGCCGAGGATAGATGTTCTTATTGTGTCCTTGCATTTAGCTGGGTTA
AGTTCTTTGGTGGGTGCTATTAATTTTGCTAGTACCAACAAAAACATACCAGTTCTAGAG
ATGAAAGGAGAACGAGCTGAGCTTTACGTCCTAAGGATCAGAGTTACTGCCGTATTGTTA
ATTATTTCTATCCCGGTCTTAGGAGGGGGCATTACAATAATTTTGTTTGAT
>focal-Mytilus_trossulus-BOLDAAA2184
CGAATAAATAACTTAAGTTATTGACTATCTCCTAATGCACTATATTTACTAATACTGTCC
TTTAGAACGGATAAAGGAGTTGGTGCTGGATGAACTATTTACCCCCCTTTATCTGTGTAC
CCCTATCATAGGGGCCCTAGGATAGATGTTCTTATTGTGTCACTACATCTAGCTGGGCTC
AGCTCTCTAGTGGGGGCTATTAACTTTGCTAGGACCAATAAAAATATGCCAGTGTTAGAA
ATGAAAGGAGAACGAGCGGAGCTTTATGTTTTAAGTATTAGAGTTACTGCAGTTCTTTTA
ATTATTTCAATTCCGGTTTTAGGAGGGGGTATCACAATAATCTTGTTTGAC
>focal-Mytilus_trossulus-BOLDAAB7148
CGAATAAATAATTTAAGTTATTGACTATCTCCTAATGCACTATATTTACTAATACTGTCC
TTTAGAACGGATAAAGGAGTTGGTGCTGGATGAACTATTTACCCCCCTTTATCTGTGTAC
CCCTATCATAGGGGCCCTAGGATAGATGTTCTTATTGTGTCACTACATCTAGCTGGGCTC
AGCTCTCTAGTGGGGGCTATTAACTTTGCTAGGACCAATAAAAATATGCCAGTGTTAGAA
ATGAAAGGAGAACGAGCGGAGCTTTATGTTTTAAGGATTAGAGTTACTGCAGTTCTTTTA
ATTATTTCAATTCCGGTTTTAGGAGGGGGTATCACAATAATCTTGTTTGAC
>focal-Mytilus_trossulus-BOLDAAM1237
CGAATAAATAATTTAAGTTATTGACTATCTCCTAATGCACTATATTTACTAATACTGTCC
TTTAGAACGGATAAAGGAGTTGGTGCTGGATGAACTATTTACCCCCCTTTATCTGTGTAC
CCCTATCATAGGGGCCCTAGGATAGATGTTCTTATTGTGTCACTACATCTAGCTGGGCTC
AGCTCTCTAGTGGGGGCTATTAACTTTGCTAGGACCAATAAAAATATGCCAGTGTTAGAA
ATGAAAGGAGAACGAGCGGAGCTTTATGTTTTAAGGATTAGAGTTACTGCAGTTCTTTTA
ATTATTTCAATTCCGGTTTTAGGAGGGGGTATCACAATAATCTTGTTTGAC
>focal-Mytilus_trossulus-BOLDACQ2249
CGAATAAATAATTTAAGTTATTGACTATCTCCTAATGCACTATATTTACTAATACTGTCC
TTTAGAACGGATAAAGGAGTTGGTGCTGGATGAACTATTTACCCCCCTTTATCTGTGTAC
CCCTATCATAGGGGCCCTAGGATAGATGTTCTTATTGTGTCACTACATCTAGCTGGGCTC
AGCTCTCTAGTGGGGGCTATTAACTTTGCTAGGACCAATAAAAATATGCCAGTGTTAGAA
ATGAAAGGAGAACGAGCGGAGCTTTATGTTTTAAGGATTAGAGTTACTGCAGTTCTTTTA
ATTATTTCAATTCCGGTTTTAGGAGGGGGTATCACAATAATCTTGTTTGAC
>focal-Mytilus_trossulus-BOLDACS5205
CGAATAAATAATTTAAGTTATTGACTATCTCCTAATGCACTATATTTACTAATACTGTCC
TTTAGAACGGATAAAGGAGTTGGTGCTGGATGAACTATTTACCCCCCTTTATCTGTGTAC
CCCTATCATAGGGGCCCTAGGATAGATGTTCTTATTGTGTCACTACATCTAGCTGGGCTC
AGCTCTCTAGTGGGGGCTATTAACTTTGCTAGGACCAATAAAAATATGCCAGTGTTAGAA
ATGAAAGGAGAACGAGCGGAGCTTTATGTTTTAAGGATTAGAGTTACTGCAGTTCTTTTA
ATTATTTCAATTCCGGTTTTAGGAGGGGGTATCACAATAATCTTGTTTGAC
>focal-Mytilus_trossulus-BOLDACS5536
CGAATAAATAATTTAAGTTATTGACTATCTCCTAATGCACTATATTTACTAATACTGTCC
TTTAGAACGGATAAAGGAGTTGGTGCTGGATGAACTATTTACCCCCCTTTATCTGTGTAC
CCCTATCATAGGGGCCCTAGGATAGATGTTCTTATTGTGTCACTACATCTAGCTGGGCTC
AGCTCTCTAGTGGGGGCTATTAACTTTGCTAGGACCAATAAAAATATGCCAGTGTTAGAA
ATGAAAGGAGAACGAGCGGAGCTTTATGTTTTAAGGATTAGAGTTACTGCAGTTCTTTTA
ATTATTTCAATTCCGGTTTTAGGAGGGGGTATCACAATAATCTTGTTTGAC
>focal-Mytilus_trossulus-BOLDACS5537
CGAATAAATAATTTAAGTTATTGACTATCTCCTAATGCACTATATTTACTAATACTGTCC
TTTAGAACGGATAAAGGAGTTGGTGCTGGATGAACTATTTACCCCCCTTTATCTGTGTAC
CCCTATCATAGGGGCCCTAGGATAGATGTTCTTATTGTGTCACTACATCTAGCTGGGCTC
AGCTCTCTAGTGGGGGCTATTAACTTTGCTAGGACCAATAAAAATATGCCAGTGTTAGAA
ATGAAAGGAGAACGAGCGGAGCTTTATGTTTTAAGGATTAGAGTTACTGCAGTTCTTTTA
ATTATTTCAATTCCGGTTTTAGGAGGGGGTATCACAATAATCTTGTTTGAC
>focal-Mytilus_trossulus-BOLDACS5538
CGAATAAATAATTTAAGTTATTGACTATCTCCTAATGCACTATATTTACTAATACTGTCC
TTTAGAACGGATAAAGGAGTTGGTGCTGGATGAACTATTTACCCCCCTTTATCTGTGTAC
CCCTATCATAGGGGCCCTAGGATAGATGTTCTTATTGTGTCACTACATCTAGCTGGGCTC
AGCTCTCTAGTGGGGGCTATTAACTTTGCTAGGACCAATAAAAATATGCCAGTGTTAGAA
ATGAAAGGAGAACGAGCGGAGCTTTATGTTTTAAGGATTAGAGTTACTGCAGTTCTTTTA
ATTATTTCAATTCCGGTTTTAGGAGGGGGTATCACAATAATCTTGTTTGAC
>focal-Mytilus_trossulus-BOLDACS5539
CGAATAAATAATTTAAGTTATTGACTATCTCCTAATGCACTATATTTACTAATACTGTCC
TTTAGAACGGATAAAGGAGTTGGTGCTGGATGAACTATTTACCCCCCTTTATCTGTGTAC
CCCTATCATAGGGGCCCTAGGATAGATGTTCTTATTGTGTCACTACATCTAGCTGGGCTC
AGCTCTCTAGTGGGGGCTATTAACTTTGCTAGGACCAATAAAAATATGCCAGTGTTAGAA
ATGAAAGGAGAACGAGCGGAGCTTTATGTTTTAAGGATTAGAGTTACTGCAGTTCTTTTA
ATTATTTCAATTCCGGTTTTAGGAGGGGGTATCACAATAATCTTGTTTGAC
>focal-Mytilus_californianus-BOLDAAH3890
CGTATAAATAATTTGAGATATTGACTGTCGCCAAATGCACTATATTTATTAATGCTATCT
TTTAGAACAGATAAAGGAGTAGGGGCAGGATGGACTATTTATCCACCTCTATCTGTATAC
CCTTATCACAGAGGGCCTAGGATAGATGTTCTTATTGTGTCTTTACACTTAGCAGGACTT
AGCTCTCTAGTGGGGGCAATTAATTTTGCTAGCACAAATAAAAATATACCAGTATTAGAA
ATAAAAGGGGAACGGGCGGAGCTCTATGTGTTAAGAATTAGGGTTACTGCAGTTCTTTTA
ATTATCTCAATTCCAGTGTTAGGAGGGGGTATCACAATAATTCTGTTTGAT
>focal-Mytilus_californianus-BOLDADA8117
CGTATAAATAATTTGAGATATTGACTGTCGCCAAATGCACTATATTTATTAATGCTATCT
TTTAGAACAGATAAAGGAGTAGGGGCAGGATGGACTATTTATCCACCTCTATCTGTATAC
CCTTATCACAGAGGGCCTAGGATAGATGTTCTTATTGTGTCTTTACACTTAGCAGGACTT
AGCTCTCTAGTGGGGGCAATTAACTTTGCTAGCACAAATAAAAATATACCAGTATTAGAA
ATAAAAGGGGAACGGGCGGAGCTCTATGTGTTAAGAATTAGGGTTACTGCAGTTCTTTTA
ATTATCTCAATTCCAGTGTTAGGAGGGGGTATCACAATAATTCTGTTTGAT
>focal-Artemia_tibetiana-BOLDAAD5246
CGTCTAAACAACTTGAGATTTTGAATACTCCCACCTTCCCTAACTCTCCTTTTAGCTAGA
TCTATGGTTGAAAGAGGGGCAGGAACCGGATGAACAGTCTACCCCCCCCTATCCTCCGCC
ATTGCCCATGCCGGACCTTCGGTAGATTTAGCTATCTTCTCCCTACACTTAGCTGGGGCC
TCCTCCCTTTTAGGGGCCGGGAACTTCATTACCACTATTATCAATATGCCACCTCCGGCA
ATATCTATTGACCGTATGCCACTCTTGGTATGGGCCGTGGGAATCACAGCCGTCCTCTTA
CTTTTGTCTCTACCTGTACTGGCAGGAGCTATTACCATGTTGTTGACTGAT
>focal-Artemia_tibetiana-BOLDAAD5245
CGTCTAAACAACTTGAGATTTTGAATACTCCCACCTTCCCTAACTCTCCTTTTAGCTAGA
TCTATGGTTGAAAGAGGGGCAGGAACCGGATGAACAGTCTACCCCCCCCTATCCTCCGCC
ATTGCCCATGCCGGACCTTCGGTAGATTTAGCTATCTTCTCCCTACACTTAGCTGGGGCC
TCCTCCCTTTTAGGGGCCGGGAACTTCATTACCACTATTATCAATATGCCACCTCCGGCA
ATATCTATTGACCGTATGCCACTCTTGGTATGGGCCGTGGGAATCACAGCCGTCCTCTTA
CTTTTGTCTCTACCTGTACTGGCAGGAGCTATTACCATGTTGTTGACTGAT
>focal-Artemia_tibetiana-BOLDAAD2313
CGTCTAAACAACTTGAGATTTTGAATACTCCCACCTTCCCTAACTCTCCTTTTAGCTAGA
TCTATGGTTGAAAGAGGGGCAGGAACCGGATGAACAGTCTACCCCCCCCTATCCTCCGCC
ATTGCCCATGCCGGACCTTCGGTAGATTTAGCTATCTTCTCCCTACACTTAGCTGGGGCC
TCCTCCCTTTTAGGGGCCGGGAACTTCATTACCACTATTATCAATATGCCACCTCCGGCA
ATATCTATTGACCGTATGCCACTCTTGGTATGGGCCGTGGGAATCACAGCCGTCCTCTTA
CTTTTGTCTCTACCTGTACTGGCAGGAGCTATTACCATGTTGTTGACTGAT
>focal-Artemia_tibetiana-BOLDAAD5244
CGTCTAAACAACTTGAGATTTTGAATACTCCCACCTTCCCTAACTCTCCTTTTAGCTAGA
TCTATGGTTGAAAGAGGGGCAGGAACCGGATGAACAGTCTACCCCCCCCTATCCTCCGCC
ATTGCCCATGCCGGACCTTCGGTAGATTTAGCTATCTTCTCCCTACACTTAGCTGGGGCC
TCCTCCCTTTTAGGGGCCGGGAACTTCATTACCACTATTATCAATATGCCACCTCCGGCA
ATATCTATTGACCGTATGCCACTCTTGGTATGGGCCGTGGGAATCACAGCCGTCCTCTTA
CTTTTGTCTCTACCTGTACTGGCAGGAGCTATTACCATGTTGTTGACTGAT
>focal-Artemia_franciscana-BOLDACO6539
CGGTTAAATAATTTAAGATTTTGAATACTTCCACCATCCTTGACTCTTCTCTTGGCCAGA
TCTATAGTTGAGAGAGGTGCAGGAACTGGATGAACAGTTTATCCCCCTCTATCCTCAGCC
ATTGCCCATGCCGGACCTTCTGTAGATTTAGCTATTTTCTCGCTTCATTTAGCTGGAGTT
TCCTCTATCTTAGGGGCTGTAAATTTTATTACTACTATCATTAATATACGACCCCAGTCA
ATATCTATTGACCGTATACCTCTCTTCGTTTGAGCAGTAGGAATCACCGCCGTTCTTCTC
CTTTTATCACTTCCAGTCCTAGCGGGGGCTATTACTATACTGTTAACTGAC
>companion-Spatangus_multispinus-BOLDAAI0119
CGAATGAATAAAATGAGCTTCTGATTAATTCCTCCTTCGTTTATTTTGCTTCTTGCCTCA
GCTGGAGTAGAAAGAGGAGCTGGAACCGGCTGAACAATTTATCCCCCACTTTCTAGAAAT
ATCGCACACGCAGGAGGAAGAGTAGATCTTGCCATCTTCTCTCTTCATTTAGCAGGTGCC
TCTTCAATACTAGCCTCTATCAATTTTATAACTACTATAATCAAAATGCGAGCTCCGGGA
ATCTCCTTCGACCGGCTCCCTTTATTCGTTTGATCAGTGTTTGTAACAACATTTCTACTT
CTTCTTTCCCTCCCAGTTCTAGCCGGAGCAATTACAATGCTTCTTACAGAT
>focal-Echinocardium_mediterraneum-KT254098.1
CGAATGAACAAAATGAGCTTCTGGCTGGTTCCACCCTCCTTTATTTTGCTACTTGCTTCC
GCGGGAGTCGAGAGAGGAGCAGGAACGGGGTGAACAATTTATCCTCCCCTATCCAGAAAT
ATAGCCCACGCAGGGGGAAGAGTAGACCTTGCCATTTTTTCTCTCCACCTAGCAGGTGCT
TCTTCAATTCTAGCATCTATAAACTTTATAACTACTATAATCAAAATGCGAGCTCCTGGA
ATCTCCTTCGACCGCCTTCCTTTATTTGTTTGATCAGTCTTTGTGACGACCTTTCTACTC
CTATTGTCCCTTCCAGTCCTTGCCGGAGCAATTACAATGCTTCTAACAGAT
>focal-Echinocardium_mediterraneum-KT254094.1
CGAATGAACAAAATGAGCTTCTGGCTGGTTCCACCCTCCTTTATTTTGCTACTTGCTTCC
GCGGGAGTCGAGAGAGGAGCAGGAACGGGGTGAACAATTTATCCTCCCCTATCCAGAAAT
ATAGCCCACGCAGGGGGAAGAGTAGACCTTGCCATTTTTTCTCTCCACCTAGCAGGTGCT
TCTTCAATTCTAGCATCTATAAACTTTATAACTACTATAATCAAAATGCGAGCTCCTGGG
ATCTCCTTTGACCGCCTTCCTTTATTTGTTTGATCAGTCTTTGTGACAACCTTTCTACTC
CTATTGTCCCTTCCAGTCCTTGCCGGAGCAATTACAATGCTTCTAACAGAT
>focal-Abatus_cordatus-BOLDACI0018
CGAATGAATAAAATGAGCTTCTGGCTACTCCCCCCATCATTTATTTTACTACTAGCTTCC
GCCGGAGTAGAAAGAGGGGCTGGAACAGGTTGAACAATTTACCCTCCATTATCTAGTAAC
ATAGCACACGCAGGTGGATCAGTAGATCTTGCCATTTTCTCACTCCACCTAGCAGGTGCA
TCCTCAATTCTAGCCTCTATTAACTTCATAACAACAATAATAAAAATGCGAGCACCAGGC
ATCTCGTTCGACCGACTTCCTCTGTTTGTCTGATCTGTATTCATCACAACATTCTTACTA
CTTCTTTCCTTACCAGTTCTAGCCGGAGCAATAACAATGCTTTTAACAGAC
>focal-Abatus_agassizii-BOLDAAH9048
CGAATGAATAAAATGAGCTTTTGGCTACTCCCCCCATCATTTATTTTACTACTAGCTTCC
GCCGGAGTAGAAAGAGGAGCTGGAACAGGCTGAACAATTTATCCTCCATTATCTAGTAAC
ATAGCACACGCAGGAGGATCAGTAGATCTTGCCATTTTCTCACTCCACCTAGCAGGTGCA
TCCTCAATTCTAGCCTCTATCAACTTCATAACAACAATAATAAAAATGCGAGCACCAGGC
ATTTCGTTCGACCGACTTCCTCTGTTTGTCTGATCTGTATTCATCACAACATTCTTACTA
CTTCTTTCCCTCCCAGTTCTAGCCGGAGCAATAACAATGCTTTTAACAGAC
>focal-Echinocardium_cordatum=A-KT254092.1
CGAATGAACAAAATGAGCTTCTGATTAGTTCCCCCATCATTCATTTTGCTCCTCGCCTCG
GCAGGGGTAGAAAGCGGAGCAGGAACGGGATGAACAATTTATCCCCCCCTTTCCAGTAAC
ATAGCCCATGCAGGGGGAAGAGTAGACCTTGCCATCTTCTCCCTCCACCTTGGTGGGGCT
TCTTCAATTCTAGCCTCTATAAATTTTATAACCACTATAATTAAAATGCGGGCCCCTGGA
ATTTCTTTCGACCGGCTCCCACTCTTCGTTTGGTCAGTTTTTGTAACAACATTTCTACTT
TTATTGTCTCTTCCAGTACTTGCTGGGGCAATTACGATGCTTCTAACGGAC
>focal-Echinocardium_cordatum=B2-KT254103.1
CGAATGAACAAAATGAGCTTCTGACTAGTCCCCCCATCGTTTATTTTACTCCTCGCTTCG
GCAGGGGTAGAAAGAGGGGCAGGAACGGGGTGAACGATTTATCCCCCACTTTCCAGTAAC
ATAGCCCACGCAGGGGGAAGAGTAGACCTTGCCATCTTCTCCCTCCACCTTGCTGGGGCT
TCTTCAATTCTGGCCTCTATAAATTTTATAACCACTATAATCAAAATGCGAGCGCCTGGA
ATTTCCTTTGACCGACTCCCACTATTTGTTTGGTCCGTCTTTGTAACAACATTTCTACTT
TTGTTGTCTCTTCCGGTGCTTGCTGGAGCAATTACGATGCTTCTAACAGAC
>focal-Halictus_scabiosae-BOLDAAN4492
CGAATAAATAATATAAGATTTTGACTATTAATACCATCTTTATTTATACTTATTATAAGA
GTAACTTTATCAACAGGTTCAGGAACAGGTTGAACTATATATCCTCCTTTATCATCAATT
ATATATCACTCATCCTATGCTATAGATTTTACTATTTTTTCTCTACATATTGCAGGAATT
TCTTCAATTATAGGAGCTATTAATTTTATTGTTTCAATTTTATTAATGAAAAATATTTCA
CTTAATTTAAATCAAATTCCTTTATTCCCATGATCAGTTAAAATTACTGCAATTTTATTA
CTATTATCTTTACCTGTCTTAGCAGGAGCTATCACTATATTATTAACTGAC
>focal-Armadillidium_vulgare-BOLDAAE6612
CGGATAAATAATATAAGATTTTGACTTTTACCCCCTTCTTTAACTTTATTACTTAGAAGG
GGATTAGTTGAAAGAGGAGTAGGAACAGGGTGGACAGTATATCCTCCGCTGGCGTCGAGA
ATTGCTCACAGAGGTGCATCTGTAGATTTAGGTATTTTTTCTCTCCACCTTGCTGGAGCT
TCTTCTATTTTAGGGGCTGTAAATTTTATTACTACTATAATTAATATACGAGCAGCTGGA
ATCAGAATAGACCGTGTTCCTTTATTTGTTTGATCAGTAATAGTAACGGCTGTGCTTTTG
CTTTTATCATTACCTGTACTAGCAGGAGCTATTACTATATTATTAACTGAT
>focal-Armadillidium_vulgare-BOLDAAH4108
CGGATAAATAATATAAGATTTTGACTTTTACCCCCTTCTTTAACTTTATTACTTAGAAGG
GGATTAGTTGAAAGAGGAGTAGGAACAGGGTGGACAGTATATCCTCCGCTGGCGTCGAGA
ATTGCTCACAGAGGTGCATCTGTAGATTTAGGTATTTTTTCTCTCCACCTTGCTGGAGCT
TCTTCTATTTTAGGGGCTGTAAATTTTATTACTACTATAATTAATATACGAGCAGCTGGA
ATCAGAATAGACCGTGTTCCTTTATTTGTTTGATCAGTAATAGTAACGGCTGTGCTTTTG
CTTTTATCATTACCTGTACTAGCAGGAGCTATTACTATATTATTAACTGAT
>focal-Iguana_iguana-BOLDAAF2646
CGAATAAACAACATAAGCTTCTGACTCCTACCCCCATCCTTTCTACTCCTTTTAGCCTCC
TCTGGCATTGAAGCCGGAGCCGGCACAGGCTGAACTGTCTACCCCCCACTAGCGGGCAAC
CTAGCACACGCAGGCGCTTCAGTAGACCTTACAATTTTCTCCCTCCACCTAGCCGGAATC
TCATCCATCCTAGGAGCAATCAACTTTATCACAACATCTATCAACATAAAGCCCCCTACA
ATAACCCAATATCAAACATCCTTGTTTGTCTGATCCGTACTAATTACAGCCGTACTACTT
CTGTTATCCCTACCCGTCCTAGCAGCAGGTAGTACAATACTACTCACCGAC
>focal-Artemia_tibetiana-KF707903
CGTCTAAACAACTTGAGATTTTGAATACTCCCACCTTCCTTAACTCTCCTCTTAGCTAGA
TCTATGGTTGAAAGAGGAGCAGGAACCGGATGAACAGTCTACCCACCCCTATCCTCCGCC
ATTGCCCATGCCGGACCTTCGGTAGATTTAGCTATCTTCTCCCTACATTTAGCCGGGGCC
TCCTCAATTTTAGGAGCCGTAAACTTCATTACCACTATTATCAATATACGACCTCAATCA
ATATCTATTGACCGTATGCCACTCTTAGTGTGAGCCGTAGGAATCACAGCCGTCCTCTTA
CTTTTGTCCCTGCCTGTGCTGGCAGGAGCTATTACCATATTGTTGACTGAT
>companion-Spatangus_raschi-BOLDAAI0119
CGAATGAATAAAATGAGCTTCTGATTAATTCCTCCTTCATTTATTTTGCTTCTTGCCTCA
GCTGGAGTAGAAAGAGGAGCTGGAACCGGCTGAACAATTTATCCCCCACTTTCTAGAAAT
ATCGCACACGCAGGAGGAAGAGTAGATCTTGCCATCTTCTCTCTTCATTTAGCAGGTGCC
TCTTCAATACTAGCCTCTATCAATTTTATAACTACTATAATCAAAATGCGAGCTCCAGGA
ATCTCCTTCGACCGGCTTCCTTTATTCGTTTGATCAGTGTTTGTAACAACATTTCTACTT
CTTCTTTCCCTCCCAGTTCTAGCCGGAGCAATTACAATGCTTCTTACAGAT
>SRAtop20-Haemonchus_contortus-cox1
CGTTTAAATAATTTAAGATTTTGATTGTTACCTACTGCTATGTTTTTAATTTTAGATTCT
TGTTTTGTTGATATGGGGGCGGGAACAAGTTGAACAGTTTATCCCCCATTAAGAACT---
TTAGGTCATCCCGGGAGTAGTGTAGATTTAGCAATTTTTAGTCTTCATTGTGCGGGTTTA
AGATCAATTTTAGGGGGTATTAATTTTATGTGTACAACTAAAAATTTGCGAAGTAGGTCT
ATTTCTTTAGAACACATAAGTTTGTTTGTGTGAACTGTGTTTGTTACGGTTTTTTTATTA
ATTTTGTCTTTGCCAGTTTTAGCGGGTGCTATTACTATATTGTTAACTGAT
