# Supplementary material for: Patterns of cross-contamination in a multispecies population genomic project: detection, quantification, impact, and solutions
Source: BMC Biol. 2017 Mar 29;15:25. doi: 10.1186/s12915-017-0366-6 (PMC5370491; doi:10.1186/s12915-017-0366-6)
Supplement: Supplementary file 6 — Effect of laboratory and sequencing center variables on the probability of contamination, with the minimal cox1 divergence between contaminant and contaminated species being set to 10% instead of 5%. (XLS 6 kb) [file 12915_2017_366_MOESM6_ESM.xls]

## Sheet: Feuille1
	lab-	lab+
center-	0.00089 [3/3368]	0 [0/360]
center+	0.19 [84/446]	0.41 [52/128]
center++	0.31 [75/244]	0.50 [52/104]
center+++	0.42 [66/156]	0.57 [49/86]
